# Supplementary material for: Obesity-Dependent Association of the rs10454142 PPP1R21 with Breast Cancer
Source: Biomedicines. 2024 Apr 8;12(4):818. doi: 10.3390/biomedicines12040818 (PMC11048332; doi:10.3390/biomedicines12040818)
Supplement: Supplementary file 1 [file biomedicines-12-00818-s001.zip]

Archive with 7 entries (7 files):
- +Table S1.pdf
- +Table S2.pdf
- +Table S3.pdf
- +Table S4.xlsx
- +Table S5.xlsx
- +Table S6.xlsx
- +Table S7.xlsx
