# Supplementary material for: Obesity-Dependent Association of the rs10454142 PPP1R21 with Breast Cancer
Source: Biomedicines. 2024 Apr 8;12(4):818. doi: 10.3390/biomedicines12040818 (PMC11048332; doi:10.3390/biomedicines12040818)
Supplement: Supplementary file 1 [file biomedicines-12-00818-s001.zip › +Table S5.xlsx]

## Sheet: Лист1
Supplementary Table 5. Effect of rs10454142 PPP1R21 and SNPs in high LD (r2≥0.80) on gene expression level
(according to Genotype-Tissue Expression (GTEx) (http://www.gtexportal.org/)) ( р <8.0E5, FDR≤0.05)
Chr	Lead SNP	Position lead SNP(hg38)	Proxy SNP	Position proxy SNP (hg38)	Distance (bp) betweenproxy and lead SNP	r2 between lead and proxy	D’ between lead and proxy	Gencode Id	Gene Symbol	p	NES	Tissue
2	rs10454142	48419260	rs17855177	48375113	-44147	0.81	0.99	ENSG00000162869.15	PPP1R21	1.2e-67	0.67	Thyroid
								ENSG00000242441.7	GTF2A1L	1.8e-22	-0.53	Adipose - Subcutaneous
								ENSG00000242441.7	GTF2A1L	1.6e-19	-0.46	Skin - Sun Exposed (Lower leg)
								ENSG00000242441.7	GTF2A1L	3.7e-18	-0.48	Artery - Tibial
								ENSG00000242441.7	GTF2A1L	4.0e-17	-0.53	Nerve - Tibial
								ENSG00000242441.7	GTF2A1L	2.5e-16	-0.46	Esophagus - Mucosa
								ENSG00000242441.7	GTF2A1L	7.1e-16	-0.42	Muscle - Skeletal
								ENSG00000242441.7	GTF2A1L	8.5e-16	-0.61	Heart - Atrial Appendage
								ENSG00000162869.15	PPP1R21	2.6e-14	0.22	Artery - Tibial
								ENSG00000242441.7	GTF2A1L	4.4e-14	-0.46	Breast - Mammary Tissue
								ENSG00000242441.7	GTF2A1L	6.3e-14	-0.42	Skin - Not Sun Exposed (Suprapubic)
								ENSG00000242441.7	GTF2A1L	7.3e-14	-0.44	Thyroid
								ENSG00000242441.7	GTF2A1L	2.9e-13	-0.43	Lung
								ENSG00000242441.7	GTF2A1L	3.1e-13	-0.41	Cells - Cultured fibroblasts
								ENSG00000282890.1	RP11-460M2.1	4.6e-13	-0.40	Artery - Tibial
								ENSG00000242441.7	GTF2A1L	1.1e-12	-0.44	Esophagus - Muscularis
								ENSG00000242441.7	GTF2A1L	1.3e-12	-0.53	Artery - Aorta
								ENSG00000242441.7	GTF2A1L	1.6e-12	-0.46	Adipose - Visceral (Omentum)
								ENSG00000162869.15	PPP1R21	3.1e-12	0.23	Cells - Cultured fibroblasts
								ENSG00000068781.21	STON1-GTF2A1L	5.2e-12	-0.39	Adipose - Subcutaneous
								ENSG00000068781.21	STON1-GTF2A1L	7.2e-11	-0.36	Artery - Tibial
								ENSG00000068781.21	STON1-GTF2A1L	7.6e-11	-0.41	Nerve - Tibial
								ENSG00000282890.1	RP11-460M2.1	9.0e-11	-0.49	Artery - Aorta
								ENSG00000162869.15	PPP1R21	1.0e-10	0.28	Esophagus - Mucosa
								ENSG00000162869.15	PPP1R21	1.8e-10	0.23	Breast - Mammary Tissue
								ENSG00000138039.14	LHCGR	1.9e-10	-0.38	Artery - Aorta
								ENSG00000282890.1	RP11-460M2.1	2.1e-10	-0.37	Nerve - Tibial
								ENSG00000242441.7	GTF2A1L	3.8e-10	-0.44	Heart - Left Ventricle
								ENSG00000282890.1	RP11-460M2.1	7.0e-10	-0.40	Esophagus - Muscularis
								ENSG00000162869.15	PPP1R21	1.3e-9	0.19	Testis
								ENSG00000242441.7	GTF2A1L	1.5e-9	-0.46	Pituitary
								ENSG00000162869.15	PPP1R21	1.1e-8	0.20	Artery - Aorta
								ENSG00000162869.15	PPP1R21	1.4e-8	0.20	Skin - Not Sun Exposed (Suprapubic)
								ENSG00000068781.21	STON1-GTF2A1L	1.8e-8	-0.37	Adipose - Visceral (Omentum)
								ENSG00000242441.7	GTF2A1L	2.0e-8	-0.53	Minor Salivary Gland
								ENSG00000282890.1	RP11-460M2.1	2.1e-8	-0.37	Adipose - Visceral (Omentum)
								ENSG00000242441.7	GTF2A1L	3.5e-8	-0.47	Pancreas
								ENSG00000068781.21	STON1-GTF2A1L	4.3e-8	-0.37	Esophagus - Muscularis
								ENSG00000068781.21	STON1-GTF2A1L	6.4e-8	-0.42	Artery - Aorta
								ENSG00000068781.21	STON1-GTF2A1L	7.6e-8	-0.34	Breast - Mammary Tissue
								ENSG00000243244.5	STON1	9.3e-8	0.14	Esophagus - Muscularis
								ENSG00000272663.1	RP11-191L17.1	1.3e-7	-0.46	Brain - Cortex
								ENSG00000242441.7	GTF2A1L	1.4e-7	-0.27	Stomach
								ENSG00000162869.15	PPP1R21	1.8e-7	0.30	Minor Salivary Gland
								ENSG00000242441.7	GTF2A1L	1.9e-7	-0.38	Esophagus - Gastroesophageal Junction
								ENSG00000162869.15	PPP1R21	2.4e-7	0.24	Colon - Transverse
								ENSG00000242441.7	GTF2A1L	3.6e-7	-0.52	Artery - Coronary
								ENSG00000242441.7	GTF2A1L	3.8e-7	-0.50	Brain - Cerebellum
								ENSG00000243244.5	STON1	3.9e-7	0.41	Brain - Anterior cingulate cortex (BA24)
								ENSG00000282890.1	RP11-460M2.1	4.7e-7	-0.31	Breast - Mammary Tissue
								ENSG00000242441.7	GTF2A1L	5.4e-7	-0.47	Prostate
								ENSG00000282890.1	RP11-460M2.1	5.8e-7	-0.42	Colon - Sigmoid
								ENSG00000282890.1	RP11-460M2.1	0.0000012	-0.49	Artery - Coronary
								ENSG00000162869.15	PPP1R21	0.0000015	0.16	Skin - Sun Exposed (Lower leg)
								ENSG00000170820.11	FSHR	0.0000015	-0.30	Esophagus - Muscularis
								ENSG00000282890.1	RP11-460M2.1	0.0000022	-0.28	Esophagus - Mucosa
								ENSG00000068781.21	STON1-GTF2A1L	0.0000027	-0.35	Heart - Atrial Appendage
								ENSG00000242441.7	GTF2A1L	0.0000028	-0.35	Colon - Sigmoid
								ENSG00000162869.15	PPP1R21	0.0000031	0.37	Brain - Spinal cord (cervical c-1)
								ENSG00000068781.21	STON1-GTF2A1L	0.0000033	-0.25	Stomach
								ENSG00000282890.1	RP11-460M2.1	0.0000041	-0.37	Esophagus - Gastroesophageal Junction
								ENSG00000162869.15	PPP1R21	0.0000045	0.18	Stomach
								ENSG00000162869.15	PPP1R21	0.0000047	0.34	Brain - Hypothalamus
								ENSG00000170802.15	FOXN2	0.0000049	-0.34	Pituitary
								ENSG00000242441.7	GTF2A1L	0.0000055	-0.44	Spleen
								ENSG00000116062.14	MSH6	0.0000068	-0.11	Esophagus - Mucosa
								ENSG00000242441.7	GTF2A1L	0.0000083	-0.41	Liver
								ENSG00000116062.14	MSH6	0.000010	-0.16	Skin - Sun Exposed (Lower leg)
								ENSG00000242441.7	GTF2A1L	0.000012	-0.40	Adrenal Gland
								ENSG00000242441.7	GTF2A1L	0.000012	-0.22	Colon - Transverse
								ENSG00000170802.15	FOXN2	0.000012	-0.28	Adrenal Gland
								ENSG00000068781.21	STON1-GTF2A1L	0.000013	-0.26	Lung
								ENSG00000068781.21	STON1-GTF2A1L	0.000016	-0.35	Colon - Sigmoid
								ENSG00000068781.21	STON1-GTF2A1L	0.000018	-0.26	Esophagus - Mucosa
								ENSG00000068781.21	STON1-GTF2A1L	0.000026	-0.41	Brain - Cerebellum
								ENSG00000170802.15	FOXN2	0.000027	-0.16	Nerve - Tibial
								ENSG00000116062.14	MSH6	0.000037	-0.063	Cells - Cultured fibroblasts
								ENSG00000170820.11	FSHR	0.000062	-0.30	Esophagus - Gastroesophageal Junction
								ENSG00000162869.15	PPP1R21	0.00011	0.12	Adipose - Subcutaneous
								ENSG00000272663.1	RP11-191L17.1	0.00013	-0.21	Nerve - Tibial
								ENSG00000162869.15	PPP1R21	0.00016	0.094	Muscle - Skeletal
2	rs10454142	48419260	rs78597273	48380665	-38595	0.81	0.99	ENSG00000162869.15	PPP1R21	6.3e-66	0.66	Thyroid
								ENSG00000242441.7	GTF2A1L	2.0e-22	-0.53	Adipose - Subcutaneous
								ENSG00000242441.7	GTF2A1L	1.9e-19	-0.46	Skin - Sun Exposed (Lower leg)
								ENSG00000242441.7	GTF2A1L	1.5e-18	-0.48	Artery - Tibial
								ENSG00000242441.7	GTF2A1L	3.3e-17	-0.53	Nerve - Tibial
								ENSG00000242441.7	GTF2A1L	1.4e-16	-0.63	Heart - Atrial Appendage
								ENSG00000242441.7	GTF2A1L	2.3e-16	-0.46	Esophagus - Mucosa
								ENSG00000242441.7	GTF2A1L	6.8e-16	-0.42	Muscle - Skeletal
								ENSG00000162869.15	PPP1R21	2.2e-14	0.22	Artery - Tibial
								ENSG00000242441.7	GTF2A1L	3.3e-14	-0.42	Skin - Not Sun Exposed (Suprapubic)
								ENSG00000242441.7	GTF2A1L	3.5e-14	-0.45	Thyroid
								ENSG00000242441.7	GTF2A1L	5.0e-14	-0.45	Lung
								ENSG00000242441.7	GTF2A1L	7.4e-14	-0.45	Breast - Mammary Tissue
								ENSG00000242441.7	GTF2A1L	4.0e-13	-0.40	Cells - Cultured fibroblasts
								ENSG00000242441.7	GTF2A1L	4.6e-13	-0.45	Esophagus - Muscularis
								ENSG00000282890.1	RP11-460M2.1	1.1e-12	-0.40	Artery - Tibial
								ENSG00000242441.7	GTF2A1L	1.3e-12	-0.54	Artery - Aorta
								ENSG00000242441.7	GTF2A1L	2.7e-12	-0.45	Adipose - Visceral (Omentum)
								ENSG00000068781.21	STON1-GTF2A1L	5.6e-12	-0.39	Adipose - Subcutaneous
								ENSG00000162869.15	PPP1R21	1.1e-11	0.23	Cells - Cultured fibroblasts
								ENSG00000068781.21	STON1-GTF2A1L	6.3e-11	-0.37	Artery - Tibial
								ENSG00000282890.1	RP11-460M2.1	7.4e-11	-0.49	Artery - Aorta
								ENSG00000068781.21	STON1-GTF2A1L	8.1e-11	-0.41	Nerve - Tibial
								ENSG00000138039.14	LHCGR	8.9e-11	-0.39	Artery - Aorta
								ENSG00000162869.15	PPP1R21	1.1e-10	0.28	Esophagus - Mucosa
								ENSG00000162869.15	PPP1R21	2.9e-10	0.23	Breast - Mammary Tissue
								ENSG00000242441.7	GTF2A1L	3.3e-10	-0.45	Heart - Left Ventricle
								ENSG00000282890.1	RP11-460M2.1	3.6e-10	-0.37	Nerve - Tibial
								ENSG00000282890.1	RP11-460M2.1	9.2e-10	-0.40	Esophagus - Muscularis
								ENSG00000242441.7	GTF2A1L	1.3e-9	-0.47	Pituitary
								ENSG00000162869.15	PPP1R21	2.0e-9	0.19	Testis
								ENSG00000162869.15	PPP1R21	4.9e-9	0.20	Skin - Not Sun Exposed (Suprapubic)
								ENSG00000068781.21	STON1-GTF2A1L	1.5e-8	-0.38	Adipose - Visceral (Omentum)
								ENSG00000162869.15	PPP1R21	1.6e-8	0.20	Artery - Aorta
								ENSG00000068781.21	STON1-GTF2A1L	1.7e-8	-0.38	Esophagus - Muscularis
								ENSG00000242441.7	GTF2A1L	2.0e-8	-0.53	Minor Salivary Gland
								ENSG00000282890.1	RP11-460M2.1	2.5e-8	-0.37	Adipose - Visceral (Omentum)
								ENSG00000242441.7	GTF2A1L	4.5e-8	-0.46	Pancreas
								ENSG00000068781.21	STON1-GTF2A1L	5.4e-8	-0.43	Artery - Aorta
								ENSG00000068781.21	STON1-GTF2A1L	1.0e-7	-0.34	Breast - Mammary Tissue
								ENSG00000272663.1	RP11-191L17.1	1.3e-7	-0.46	Brain - Cortex
								ENSG00000243244.5	STON1	1.4e-7	0.14	Esophagus - Muscularis
								ENSG00000242441.7	GTF2A1L	1.5e-7	-0.27	Stomach
								ENSG00000162869.15	PPP1R21	1.8e-7	0.30	Minor Salivary Gland
								ENSG00000242441.7	GTF2A1L	1.9e-7	-0.54	Artery - Coronary
								ENSG00000242441.7	GTF2A1L	2.0e-7	-0.38	Esophagus - Gastroesophageal Junction
								ENSG00000242441.7	GTF2A1L	2.6e-7	-0.50	Brain - Cerebellum
								ENSG00000162869.15	PPP1R21	3.2e-7	0.24	Colon - Transverse
								ENSG00000243244.5	STON1	3.3e-7	0.42	Brain - Anterior cingulate cortex (BA24)
								ENSG00000242441.7	GTF2A1L	3.7e-7	-0.48	Prostate
								ENSG00000282890.1	RP11-460M2.1	4.2e-7	-0.31	Breast - Mammary Tissue
								ENSG00000282890.1	RP11-460M2.1	5.6e-7	-0.42	Colon - Sigmoid
								ENSG00000162869.15	PPP1R21	0.0000010	0.16	Skin - Sun Exposed (Lower leg)
								ENSG00000282890.1	RP11-460M2.1	0.0000010	-0.29	Esophagus - Mucosa
								ENSG00000162869.15	PPP1R21	0.0000015	0.38	Brain - Spinal cord (cervical c-1)
								ENSG00000068781.21	STON1-GTF2A1L	0.0000015	-0.26	Stomach
								ENSG00000242441.7	GTF2A1L	0.0000015	-0.36	Colon - Sigmoid
								ENSG00000282890.1	RP11-460M2.1	0.0000015	-0.49	Artery - Coronary
								ENSG00000068781.21	STON1-GTF2A1L	0.0000017	-0.36	Heart - Atrial Appendage
								ENSG00000170820.11	FSHR	0.0000025	-0.30	Esophagus - Muscularis
								ENSG00000162869.15	PPP1R21	0.0000036	0.19	Stomach
								ENSG00000282890.1	RP11-460M2.1	0.0000053	-0.37	Esophagus - Gastroesophageal Junction
								ENSG00000242441.7	GTF2A1L	0.0000055	-0.44	Spleen
								ENSG00000162869.15	PPP1R21	0.0000057	0.34	Brain - Hypothalamus
								ENSG00000170802.15	FOXN2	0.0000069	-0.33	Pituitary
								ENSG00000242441.7	GTF2A1L	0.0000083	-0.41	Liver
								ENSG00000170802.15	FOXN2	0.0000087	-0.29	Adrenal Gland
								ENSG00000116062.14	MSH6	0.0000091	-0.11	Esophagus - Mucosa
								ENSG00000068781.21	STON1-GTF2A1L	0.0000098	-0.27	Lung
								ENSG00000116062.14	MSH6	0.000010	-0.16	Skin - Sun Exposed (Lower leg)
								ENSG00000068781.21	STON1-GTF2A1L	0.000012	-0.26	Esophagus - Mucosa
								ENSG00000068781.21	STON1-GTF2A1L	0.000013	-0.35	Colon - Sigmoid
								ENSG00000242441.7	GTF2A1L	0.000014	-0.40	Adrenal Gland
								ENSG00000170802.15	FOXN2	0.000015	-0.17	Nerve - Tibial
								ENSG00000068781.21	STON1-GTF2A1L	0.000017	-0.42	Brain - Cerebellum
								ENSG00000242441.7	GTF2A1L	0.000023	-0.22	Colon - Transverse
								ENSG00000116062.14	MSH6	0.000053	-0.062	Cells - Cultured fibroblasts
								ENSG00000162869.15	PPP1R21	0.00011	0.12	Adipose - Subcutaneous
								ENSG00000162869.15	PPP1R21	0.00012	0.096	Muscle - Skeletal
								ENSG00000272663.1	RP11-191L17.1	0.00013	-0.21	Nerve - Tibial
								ENSG00000243244.5	STON1	0.00013	-0.12	Artery - Tibial
2	rs10454142	48419260	rs11689645	48381420	-37840	0.81	0.99	ENSG00000162869.15	PPP1R21	9.8e-66	0.66	Thyroid
								ENSG00000242441.7	GTF2A1L	8.3e-23	-0.53	Adipose - Subcutaneous
								ENSG00000242441.7	GTF2A1L	2.0e-19	-0.46	Skin - Sun Exposed (Lower leg)
								ENSG00000242441.7	GTF2A1L	8.4e-18	-0.47	Artery - Tibial
								ENSG00000242441.7	GTF2A1L	7.6e-17	-0.52	Nerve - Tibial
								ENSG00000242441.7	GTF2A1L	1.4e-16	-0.62	Heart - Atrial Appendage
								ENSG00000242441.7	GTF2A1L	1.4e-16	-0.47	Esophagus - Mucosa
								ENSG00000242441.7	GTF2A1L	1.0e-15	-0.41	Muscle - Skeletal
								ENSG00000162869.15	PPP1R21	7.7e-15	0.23	Artery - Tibial
								ENSG00000242441.7	GTF2A1L	9.8e-15	-0.43	Skin - Not Sun Exposed (Suprapubic)
								ENSG00000242441.7	GTF2A1L	7.8e-14	-0.44	Lung
								ENSG00000242441.7	GTF2A1L	2.4e-13	-0.41	Cells - Cultured fibroblasts
								ENSG00000242441.7	GTF2A1L	3.4e-13	-0.43	Thyroid
								ENSG00000242441.7	GTF2A1L	6.0e-13	-0.43	Breast - Mammary Tissue
								ENSG00000282890.1	RP11-460M2.1	6.5e-13	-0.40	Artery - Tibial
								ENSG00000242441.7	GTF2A1L	2.5e-12	-0.45	Adipose - Visceral (Omentum)
								ENSG00000242441.7	GTF2A1L	6.5e-12	-0.42	Esophagus - Muscularis
								ENSG00000068781.21	STON1-GTF2A1L	6.9e-12	-0.38	Adipose - Subcutaneous
								ENSG00000162869.15	PPP1R21	7.0e-12	0.23	Cells - Cultured fibroblasts
								ENSG00000242441.7	GTF2A1L	1.4e-11	-0.51	Artery - Aorta
								ENSG00000162869.15	PPP1R21	5.5e-11	0.29	Esophagus - Mucosa
								ENSG00000242441.7	GTF2A1L	6.1e-11	-0.50	Pituitary
								ENSG00000068781.21	STON1-GTF2A1L	1.6e-10	-0.36	Artery - Tibial
								ENSG00000068781.21	STON1-GTF2A1L	1.7e-10	-0.40	Nerve - Tibial
								ENSG00000138039.14	LHCGR	1.7e-10	-0.38	Artery - Aorta
								ENSG00000242441.7	GTF2A1L	2.5e-10	-0.45	Heart - Left Ventricle
								ENSG00000282890.1	RP11-460M2.1	2.6e-10	-0.47	Artery - Aorta
								ENSG00000282890.1	RP11-460M2.1	2.9e-10	-0.37	Nerve - Tibial
								ENSG00000162869.15	PPP1R21	4.9e-10	0.19	Testis
								ENSG00000162869.15	PPP1R21	7.6e-10	0.22	Breast - Mammary Tissue
								ENSG00000282890.1	RP11-460M2.1	2.5e-9	-0.39	Esophagus - Muscularis
								ENSG00000068781.21	STON1-GTF2A1L	7.9e-9	-0.38	Adipose - Visceral (Omentum)
								ENSG00000162869.15	PPP1R21	9.1e-9	0.20	Artery - Aorta
								ENSG00000162869.15	PPP1R21	1.7e-8	0.20	Skin - Not Sun Exposed (Suprapubic)
								ENSG00000282890.1	RP11-460M2.1	3.6e-8	-0.37	Adipose - Visceral (Omentum)
								ENSG00000242441.7	GTF2A1L	4.5e-8	-0.51	Minor Salivary Gland
								ENSG00000242441.7	GTF2A1L	6.2e-8	-0.46	Pancreas
								ENSG00000068781.21	STON1-GTF2A1L	6.4e-8	-0.37	Esophagus - Muscularis
								ENSG00000068781.21	STON1-GTF2A1L	1.2e-7	-0.41	Artery - Aorta
								ENSG00000243244.5	STON1	1.2e-7	0.14	Esophagus - Muscularis
								ENSG00000242441.7	GTF2A1L	1.4e-7	-0.54	Artery - Coronary
								ENSG00000162869.15	PPP1R21	1.9e-7	0.17	Skin - Sun Exposed (Lower leg)
								ENSG00000242441.7	GTF2A1L	1.9e-7	-0.37	Esophagus - Gastroesophageal Junction
								ENSG00000068781.21	STON1-GTF2A1L	2.2e-7	-0.33	Breast - Mammary Tissue
								ENSG00000162869.15	PPP1R21	2.2e-7	0.29	Minor Salivary Gland
								ENSG00000272663.1	RP11-191L17.1	2.6e-7	-0.45	Brain - Cortex
								ENSG00000242441.7	GTF2A1L	2.6e-7	-0.50	Brain - Cerebellum
								ENSG00000243244.5	STON1	3.2e-7	0.42	Brain - Anterior cingulate cortex (BA24)
								ENSG00000162869.15	PPP1R21	4.1e-7	0.24	Colon - Transverse
								ENSG00000242441.7	GTF2A1L	4.1e-7	-0.26	Stomach
								ENSG00000242441.7	GTF2A1L	7.0e-7	-0.47	Prostate
								ENSG00000282890.1	RP11-460M2.1	8.8e-7	-0.50	Artery - Coronary
								ENSG00000282890.1	RP11-460M2.1	9.4e-7	-0.41	Colon - Sigmoid
								ENSG00000282890.1	RP11-460M2.1	9.6e-7	-0.30	Breast - Mammary Tissue
								ENSG00000282890.1	RP11-460M2.1	0.0000010	-0.29	Esophagus - Mucosa
								ENSG00000162869.15	PPP1R21	0.0000015	0.38	Brain - Spinal cord (cervical c-1)
								ENSG00000068781.21	STON1-GTF2A1L	0.0000016	-0.36	Heart - Atrial Appendage
								ENSG00000170820.11	FSHR	0.0000022	-0.30	Esophagus - Muscularis
								ENSG00000162869.15	PPP1R21	0.0000026	0.19	Stomach
								ENSG00000282890.1	RP11-460M2.1	0.0000038	-0.37	Esophagus - Gastroesophageal Junction
								ENSG00000162869.15	PPP1R21	0.0000040	0.34	Brain - Hypothalamus
								ENSG00000242441.7	GTF2A1L	0.0000041	-0.34	Colon - Sigmoid
								ENSG00000068781.21	STON1-GTF2A1L	0.0000047	-0.24	Stomach
								ENSG00000170802.15	FOXN2	0.0000075	-0.29	Adrenal Gland
								ENSG00000242441.7	GTF2A1L	0.0000081	-0.41	Liver
								ENSG00000242441.7	GTF2A1L	0.0000085	-0.43	Spleen
								ENSG00000170802.15	FOXN2	0.0000093	-0.33	Pituitary
								ENSG00000116062.14	MSH6	0.000010	-0.11	Esophagus - Mucosa
								ENSG00000068781.21	STON1-GTF2A1L	0.000011	-0.27	Lung
								ENSG00000116062.14	MSH6	0.000011	-0.16	Skin - Sun Exposed (Lower leg)
								ENSG00000068781.21	STON1-GTF2A1L	0.000014	-0.26	Esophagus - Mucosa
								ENSG00000242441.7	GTF2A1L	0.000014	-0.39	Adrenal Gland
								ENSG00000068781.21	STON1-GTF2A1L	0.000017	-0.42	Brain - Cerebellum
								ENSG00000242441.7	GTF2A1L	0.000020	-0.22	Colon - Transverse
								ENSG00000068781.21	STON1-GTF2A1L	0.000025	-0.34	Colon - Sigmoid
								ENSG00000170802.15	FOXN2	0.000025	-0.16	Nerve - Tibial
								ENSG00000116062.14	MSH6	0.000044	-0.062	Cells - Cultured fibroblasts
								ENSG00000068781.21	STON1-GTF2A1L	0.000045	-0.42	Artery - Coronary
								ENSG00000243244.5	STON1	0.000069	-0.12	Artery - Tibial
								ENSG00000162869.15	PPP1R21	0.00013	0.094	Muscle - Skeletal
2	rs10454142	48419260	rs111960813	48404376	-14884	0.8	0.93	ENSG00000162869.15	PPP1R21	7.7e-77	0.72	Thyroid
								ENSG00000242441.7	GTF2A1L	2.4e-23	-0.55	Adipose - Subcutaneous
								ENSG00000242441.7	GTF2A1L	3.6e-18	-0.51	Artery - Tibial
								ENSG00000162869.15	PPP1R21	1.9e-17	0.26	Artery - Tibial
								ENSG00000242441.7	GTF2A1L	3.0e-17	-0.56	Nerve - Tibial
								ENSG00000242441.7	GTF2A1L	4.0e-17	-0.45	Skin - Sun Exposed (Lower leg)
								ENSG00000242441.7	GTF2A1L	1.3e-16	-0.44	Muscle - Skeletal
								ENSG00000242441.7	GTF2A1L	1.9e-16	-0.48	Esophagus - Mucosa
								ENSG00000242441.7	GTF2A1L	3.1e-15	-0.46	Skin - Not Sun Exposed (Suprapubic)
								ENSG00000242441.7	GTF2A1L	3.5e-14	-0.49	Breast - Mammary Tissue
								ENSG00000242441.7	GTF2A1L	3.0e-13	-0.47	Esophagus - Muscularis
								ENSG00000242441.7	GTF2A1L	5.3e-13	-0.57	Heart - Atrial Appendage
								ENSG00000242441.7	GTF2A1L	2.0e-12	-0.40	Cells - Cultured fibroblasts
								ENSG00000282890.1	RP11-460M2.1	6.2e-12	-0.41	Artery - Tibial
								ENSG00000162869.15	PPP1R21	9.8e-12	0.27	Breast - Mammary Tissue
								ENSG00000242441.7	GTF2A1L	2.2e-11	-0.45	Adipose - Visceral (Omentum)
								ENSG00000068781.21	STON1-GTF2A1L	2.5e-11	-0.40	Artery - Tibial
								ENSG00000242441.7	GTF2A1L	3.0e-11	-0.43	Lung
								ENSG00000162869.15	PPP1R21	3.9e-11	0.23	Cells - Cultured fibroblasts
								ENSG00000242441.7	GTF2A1L	4.4e-11	-0.41	Thyroid
								ENSG00000068781.21	STON1-GTF2A1L	6.2e-11	-0.44	Nerve - Tibial
								ENSG00000068781.21	STON1-GTF2A1L	7.3e-11	-0.37	Adipose - Subcutaneous
								ENSG00000242441.7	GTF2A1L	9.6e-11	-0.51	Artery - Aorta
								ENSG00000242441.7	GTF2A1L	1.0e-10	-0.48	Heart - Left Ventricle
								ENSG00000138039.14	LHCGR	1.5e-9	-0.38	Artery - Aorta
								ENSG00000282890.1	RP11-460M2.1	1.7e-9	-0.38	Nerve - Tibial
								ENSG00000242441.7	GTF2A1L	2.4e-9	-0.53	Pancreas
								ENSG00000282890.1	RP11-460M2.1	2.5e-9	-0.41	Esophagus - Muscularis
								ENSG00000282890.1	RP11-460M2.1	3.0e-9	-0.47	Artery - Aorta
								ENSG00000242441.7	GTF2A1L	3.8e-9	-0.47	Pituitary
								ENSG00000282890.1	RP11-460M2.1	6.3e-9	-0.38	Breast - Mammary Tissue
								ENSG00000162869.15	PPP1R21	1.3e-8	0.21	Artery - Aorta
								ENSG00000162869.15	PPP1R21	1.4e-8	0.26	Esophagus - Mucosa
								ENSG00000068781.21	STON1-GTF2A1L	3.9e-8	-0.38	Adipose - Visceral (Omentum)
								ENSG00000242441.7	GTF2A1L	6.0e-8	-0.57	Artery - Coronary
								ENSG00000068781.21	STON1-GTF2A1L	7.7e-8	-0.38	Esophagus - Muscularis
								ENSG00000162869.15	PPP1R21	8.6e-8	0.18	Testis
								ENSG00000282890.1	RP11-460M2.1	1.1e-7	-0.37	Adipose - Visceral (Omentum)
								ENSG00000242441.7	GTF2A1L	1.5e-7	-0.52	Minor Salivary Gland
								ENSG00000282890.1	RP11-460M2.1	1.5e-7	-0.47	Colon - Sigmoid
								ENSG00000242441.7	GTF2A1L	2.3e-7	-0.28	Stomach
								ENSG00000162869.15	PPP1R21	2.5e-7	0.19	Skin - Not Sun Exposed (Suprapubic)
								ENSG00000068781.21	STON1-GTF2A1L	3.2e-7	-0.35	Breast - Mammary Tissue
								ENSG00000282890.1	RP11-460M2.1	4.1e-7	-0.52	Artery - Coronary
								ENSG00000282890.1	RP11-460M2.1	4.4e-7	-0.31	Esophagus - Mucosa
								ENSG00000242441.7	GTF2A1L	5.7e-7	-0.51	Prostate
								ENSG00000242441.7	GTF2A1L	5.8e-7	-0.39	Colon - Sigmoid
								ENSG00000138039.14	LHCGR	6.3e-7	-0.40	Colon - Sigmoid
								ENSG00000242441.7	GTF2A1L	0.0000010	-0.27	Colon - Transverse
								ENSG00000243244.5	STON1	0.0000013	0.13	Esophagus - Muscularis
								ENSG00000242441.7	GTF2A1L	0.0000013	-0.36	Esophagus - Gastroesophageal Junction
								ENSG00000068781.21	STON1-GTF2A1L	0.0000014	-0.39	Artery - Aorta
								ENSG00000242441.7	GTF2A1L	0.0000019	-0.47	Brain - Cerebellum
								ENSG00000162869.15	PPP1R21	0.0000027	0.36	Brain - Hypothalamus
								ENSG00000116062.14	MSH6	0.0000037	-0.12	Esophagus - Mucosa
								ENSG00000170820.11	FSHR	0.0000039	-0.31	Esophagus - Muscularis
								ENSG00000162869.15	PPP1R21	0.0000040	0.30	Artery - Coronary
								ENSG00000242441.7	GTF2A1L	0.0000042	-0.47	Spleen
								ENSG00000068781.21	STON1-GTF2A1L	0.0000048	-0.35	Heart - Atrial Appendage
								ENSG00000162869.15	PPP1R21	0.0000049	0.38	Brain - Spinal cord (cervical c-1)
								ENSG00000170802.15	FOXN2	0.0000086	-0.18	Nerve - Tibial
								ENSG00000068781.21	STON1-GTF2A1L	0.0000091	-0.25	Stomach
								ENSG00000068781.21	STON1-GTF2A1L	0.000011	-0.29	Lung
								ENSG00000243244.5	STON1	0.000012	0.38	Brain - Anterior cingulate cortex (BA24)
								ENSG00000162869.15	PPP1R21	0.000012	0.26	Minor Salivary Gland
								ENSG00000243244.5	STON1	0.000014	0.36	Brain - Putamen (basal ganglia)
								ENSG00000162869.15	PPP1R21	0.000018	0.22	Colon - Transverse
								ENSG00000068781.21	STON1-GTF2A1L	0.000018	-0.27	Esophagus - Mucosa
								ENSG00000282890.1	RP11-460M2.1	0.000019	-0.24	Stomach
								ENSG00000242441.7	GTF2A1L	0.000020	-0.49	Brain - Frontal Cortex (BA9)
								ENSG00000116062.14	MSH6	0.000021	-0.15	Breast - Mammary Tissue
								ENSG00000162869.15	PPP1R21	0.000021	0.28	Brain - Caudate (basal ganglia)
								ENSG00000170802.15	FOXN2	0.000022	-0.12	Cells - Cultured fibroblasts
								ENSG00000116062.14	MSH6	0.000026	-0.16	Skin - Sun Exposed (Lower leg)
								ENSG00000162869.15	PPP1R21	0.000035	0.14	Skin - Sun Exposed (Lower leg)
								ENSG00000242441.7	GTF2A1L	0.000036	-0.40	Liver
								ENSG00000068781.21	STON1-GTF2A1L	0.000042	-0.35	Colon - Sigmoid
								ENSG00000162869.15	PPP1R21	0.000043	0.32	Brain - Putamen (basal ganglia)
								ENSG00000068781.21	STON1-GTF2A1L	0.000045	-0.43	Artery - Coronary
								ENSG00000282890.1	RP11-460M2.1	0.000049	-0.34	Esophagus - Gastroesophageal Junction
								ENSG00000242441.7	GTF2A1L	0.000054	-0.36	Small Intestine - Terminal Ileum
								ENSG00000116062.14	MSH6	0.000069	-0.062	Cells - Cultured fibroblasts
								ENSG00000272663.1	RP11-191L17.1	0.000070	-0.37	Brain - Cortex
								ENSG00000282890.1	RP11-460M2.1	0.000092	-0.27	Colon - Transverse
								ENSG00000068781.21	STON1-GTF2A1L	0.000098	-0.39	Brain - Cerebellum
								ENSG00000170820.11	FSHR	0.00011	-0.33	Colon - Sigmoid
								ENSG00000243244.5	STON1	0.00014	0.12	Thyroid
2	rs10454142	48419260	rs56391806	48404838	-14422	0.85	0.98	ENSG00000162869.15	PPP1R21	2.2e-76	0.72	Thyroid
								ENSG00000242441.7	GTF2A1L	3.9e-24	-0.56	Adipose - Subcutaneous
								ENSG00000242441.7	GTF2A1L	3.1e-20	-0.53	Artery - Tibial
								ENSG00000242441.7	GTF2A1L	2.3e-18	-0.58	Nerve - Tibial
								ENSG00000242441.7	GTF2A1L	4.6e-18	-0.46	Muscle - Skeletal
								ENSG00000242441.7	GTF2A1L	5.1e-18	-0.46	Skin - Sun Exposed (Lower leg)
								ENSG00000162869.15	PPP1R21	7.2e-18	0.26	Artery - Tibial
								ENSG00000242441.7	GTF2A1L	1.2e-16	-0.48	Esophagus - Mucosa
								ENSG00000242441.7	GTF2A1L	1.6e-15	-0.46	Skin - Not Sun Exposed (Suprapubic)
								ENSG00000242441.7	GTF2A1L	1.0e-14	-0.50	Breast - Mammary Tissue
								ENSG00000242441.7	GTF2A1L	4.6e-14	-0.49	Esophagus - Muscularis
								ENSG00000242441.7	GTF2A1L	4.4e-13	-0.42	Cells - Cultured fibroblasts
								ENSG00000242441.7	GTF2A1L	5.1e-13	-0.57	Heart - Atrial Appendage
								ENSG00000282890.1	RP11-460M2.1	1.2e-12	-0.42	Artery - Tibial
								ENSG00000068781.21	STON1-GTF2A1L	2.2e-12	-0.41	Artery - Tibial
								ENSG00000162869.15	PPP1R21	1.0e-11	0.27	Breast - Mammary Tissue
								ENSG00000242441.7	GTF2A1L	1.5e-11	-0.43	Lung
								ENSG00000068781.21	STON1-GTF2A1L	1.6e-11	-0.39	Adipose - Subcutaneous
								ENSG00000068781.21	STON1-GTF2A1L	2.3e-11	-0.45	Nerve - Tibial
								ENSG00000242441.7	GTF2A1L	2.3e-11	-0.45	Adipose - Visceral (Omentum)
								ENSG00000242441.7	GTF2A1L	4.2e-11	-0.41	Thyroid
								ENSG00000242441.7	GTF2A1L	6.3e-11	-0.51	Artery - Aorta
								ENSG00000242441.7	GTF2A1L	1.0e-10	-0.48	Heart - Left Ventricle
								ENSG00000162869.15	PPP1R21	3.5e-10	0.22	Cells - Cultured fibroblasts
								ENSG00000282890.1	RP11-460M2.1	7.1e-10	-0.38	Nerve - Tibial
								ENSG00000282890.1	RP11-460M2.1	1.2e-9	-0.42	Esophagus - Muscularis
								ENSG00000242441.7	GTF2A1L	1.3e-9	-0.53	Pancreas
								ENSG00000138039.14	LHCGR	2.5e-9	-0.38	Artery - Aorta
								ENSG00000242441.7	GTF2A1L	2.6e-9	-0.47	Pituitary
								ENSG00000282890.1	RP11-460M2.1	4.0e-9	-0.46	Artery - Aorta
								ENSG00000282890.1	RP11-460M2.1	5.5e-9	-0.38	Breast - Mammary Tissue
								ENSG00000162869.15	PPP1R21	2.0e-8	0.26	Esophagus - Mucosa
								ENSG00000162869.15	PPP1R21	2.2e-8	0.21	Artery - Aorta
								ENSG00000068781.21	STON1-GTF2A1L	3.6e-8	-0.38	Adipose - Visceral (Omentum)
								ENSG00000068781.21	STON1-GTF2A1L	4.0e-8	-0.39	Esophagus - Muscularis
								ENSG00000242441.7	GTF2A1L	6.0e-8	-0.57	Artery - Coronary
								ENSG00000282890.1	RP11-460M2.1	1.0e-7	-0.37	Adipose - Visceral (Omentum)
								ENSG00000162869.15	PPP1R21	1.3e-7	0.18	Testis
								ENSG00000282890.1	RP11-460M2.1	1.5e-7	-0.47	Colon - Sigmoid
								ENSG00000068781.21	STON1-GTF2A1L	1.6e-7	-0.36	Breast - Mammary Tissue
								ENSG00000242441.7	GTF2A1L	2.1e-7	-0.51	Minor Salivary Gland
								ENSG00000242441.7	GTF2A1L	2.3e-7	-0.28	Stomach
								ENSG00000282890.1	RP11-460M2.1	3.3e-7	-0.32	Esophagus - Mucosa
								ENSG00000282890.1	RP11-460M2.1	4.1e-7	-0.52	Artery - Coronary
								ENSG00000243244.5	STON1	4.6e-7	0.14	Esophagus - Muscularis
								ENSG00000242441.7	GTF2A1L	4.7e-7	-0.37	Esophagus - Gastroesophageal Junction
								ENSG00000242441.7	GTF2A1L	5.7e-7	-0.51	Prostate
								ENSG00000242441.7	GTF2A1L	5.8e-7	-0.39	Colon - Sigmoid
								ENSG00000138039.14	LHCGR	6.3e-7	-0.40	Colon - Sigmoid
								ENSG00000068781.21	STON1-GTF2A1L	6.6e-7	-0.41	Artery - Aorta
								ENSG00000162869.15	PPP1R21	8.1e-7	0.18	Skin - Not Sun Exposed (Suprapubic)
								ENSG00000242441.7	GTF2A1L	9.0e-7	-0.27	Colon - Transverse
								ENSG00000242441.7	GTF2A1L	0.0000012	-0.50	Spleen
								ENSG00000242441.7	GTF2A1L	0.0000019	-0.47	Brain - Cerebellum
								ENSG00000170820.11	FSHR	0.0000027	-0.31	Esophagus - Muscularis
								ENSG00000162869.15	PPP1R21	0.0000036	0.39	Brain - Spinal cord (cervical c-1)
								ENSG00000162869.15	PPP1R21	0.0000040	0.30	Artery - Coronary
								ENSG00000162869.15	PPP1R21	0.0000052	0.36	Brain - Hypothalamus
								ENSG00000170802.15	FOXN2	0.0000071	-0.18	Nerve - Tibial
								ENSG00000068781.21	STON1-GTF2A1L	0.0000074	-0.34	Heart - Atrial Appendage
								ENSG00000243244.5	STON1	0.0000075	0.39	Brain - Anterior cingulate cortex (BA24)
								ENSG00000068781.21	STON1-GTF2A1L	0.0000090	-0.29	Lung
								ENSG00000116062.14	MSH6	0.0000091	-0.12	Esophagus - Mucosa
								ENSG00000068781.21	STON1-GTF2A1L	0.0000091	-0.25	Stomach
								ENSG00000243244.5	STON1	0.000010	0.38	Brain - Putamen (basal ganglia)
								ENSG00000242441.7	GTF2A1L	0.000013	-0.50	Brain - Frontal Cortex (BA9)
								ENSG00000170802.15	FOXN2	0.000015	-0.12	Cells - Cultured fibroblasts
								ENSG00000162869.15	PPP1R21	0.000016	0.26	Minor Salivary Gland
								ENSG00000282890.1	RP11-460M2.1	0.000019	-0.24	Stomach
								ENSG00000162869.15	PPP1R21	0.000025	0.28	Brain - Caudate (basal ganglia)
								ENSG00000162869.15	PPP1R21	0.000026	0.22	Colon - Transverse
								ENSG00000242441.7	GTF2A1L	0.000026	-0.38	Small Intestine - Terminal Ileum
								ENSG00000282890.1	RP11-460M2.1	0.000026	-0.35	Esophagus - Gastroesophageal Junction
								ENSG00000068781.21	STON1-GTF2A1L	0.000027	-0.26	Esophagus - Mucosa
								ENSG00000116062.14	MSH6	0.000031	-0.15	Breast - Mammary Tissue
								ENSG00000162869.15	PPP1R21	0.000036	0.27	Brain - Frontal Cortex (BA9)
								ENSG00000242441.7	GTF2A1L	0.000036	-0.40	Liver
								ENSG00000068781.21	STON1-GTF2A1L	0.000042	-0.35	Colon - Sigmoid
								ENSG00000068781.21	STON1-GTF2A1L	0.000045	-0.43	Artery - Coronary
								ENSG00000162869.15	PPP1R21	0.000047	0.14	Skin - Sun Exposed (Lower leg)
								ENSG00000116062.14	MSH6	0.000056	-0.15	Skin - Sun Exposed (Lower leg)
								ENSG00000068781.21	STON1-GTF2A1L	0.000098	-0.39	Brain - Cerebellum
								ENSG00000282890.1	RP11-460M2.1	0.00011	-0.27	Colon - Transverse
								ENSG00000170820.11	FSHR	0.00011	-0.33	Colon - Sigmoid
								ENSG00000116062.14	MSH6	0.00017	-0.059	Cells - Cultured fibroblasts
								ENSG00000162869.15	PPP1R21	0.00020	0.12	Adipose - Subcutaneous
								ENSG00000243244.5	STON1	0.00023	0.12	Thyroid
2	rs10454142	48419260	rs55744465	48405316	-13944	0.85	0.98	ENSG00000162869.15	PPP1R21	3.0e-76	0.72	Thyroid
								ENSG00000242441.7	GTF2A1L	1.8e-23	-0.55	Adipose - Subcutaneous
								ENSG00000242441.7	GTF2A1L	4.1e-18	-0.50	Artery - Tibial
								ENSG00000162869.15	PPP1R21	7.5e-18	0.26	Artery - Tibial
								ENSG00000242441.7	GTF2A1L	2.0e-17	-0.56	Nerve - Tibial
								ENSG00000242441.7	GTF2A1L	2.1e-17	-0.45	Skin - Sun Exposed (Lower leg)
								ENSG00000242441.7	GTF2A1L	1.0e-16	-0.44	Muscle - Skeletal
								ENSG00000242441.7	GTF2A1L	6.8e-16	-0.47	Esophagus - Mucosa
								ENSG00000242441.7	GTF2A1L	3.3e-15	-0.46	Skin - Not Sun Exposed (Suprapubic)
								ENSG00000242441.7	GTF2A1L	4.5e-14	-0.49	Breast - Mammary Tissue
								ENSG00000242441.7	GTF2A1L	2.0e-13	-0.48	Esophagus - Muscularis
								ENSG00000242441.7	GTF2A1L	5.3e-13	-0.57	Heart - Atrial Appendage
								ENSG00000242441.7	GTF2A1L	1.7e-12	-0.41	Cells - Cultured fibroblasts
								ENSG00000162869.15	PPP1R21	7.5e-12	0.27	Breast - Mammary Tissue
								ENSG00000282890.1	RP11-460M2.1	1.3e-11	-0.40	Artery - Tibial
								ENSG00000242441.7	GTF2A1L	1.7e-11	-0.45	Adipose - Visceral (Omentum)
								ENSG00000242441.7	GTF2A1L	3.0e-11	-0.43	Lung
								ENSG00000162869.15	PPP1R21	5.1e-11	0.23	Cells - Cultured fibroblasts
								ENSG00000068781.21	STON1-GTF2A1L	5.4e-11	-0.39	Artery - Tibial
								ENSG00000068781.21	STON1-GTF2A1L	7.9e-11	-0.43	Nerve - Tibial
								ENSG00000068781.21	STON1-GTF2A1L	8.3e-11	-0.37	Adipose - Subcutaneous
								ENSG00000242441.7	GTF2A1L	1.0e-10	-0.48	Heart - Left Ventricle
								ENSG00000242441.7	GTF2A1L	1.0e-10	-0.40	Thyroid
								ENSG00000242441.7	GTF2A1L	1.4e-10	-0.51	Artery - Aorta
								ENSG00000282890.1	RP11-460M2.1	2.1e-9	-0.37	Nerve - Tibial
								ENSG00000242441.7	GTF2A1L	2.6e-9	-0.47	Pituitary
								ENSG00000138039.14	LHCGR	2.6e-9	-0.38	Artery - Aorta
								ENSG00000282890.1	RP11-460M2.1	3.1e-9	-0.41	Esophagus - Muscularis
								ENSG00000282890.1	RP11-460M2.1	4.4e-9	-0.38	Breast - Mammary Tissue
								ENSG00000282890.1	RP11-460M2.1	4.8e-9	-0.46	Artery - Aorta
								ENSG00000162869.15	PPP1R21	7.6e-9	0.26	Esophagus - Mucosa
								ENSG00000242441.7	GTF2A1L	7.7e-9	-0.51	Pancreas
								ENSG00000162869.15	PPP1R21	1.8e-8	0.21	Artery - Aorta
								ENSG00000068781.21	STON1-GTF2A1L	3.0e-8	-0.38	Adipose - Visceral (Omentum)
								ENSG00000242441.7	GTF2A1L	6.0e-8	-0.57	Artery - Coronary
								ENSG00000068781.21	STON1-GTF2A1L	9.1e-8	-0.38	Esophagus - Muscularis
								ENSG00000282890.1	RP11-460M2.1	9.1e-8	-0.37	Adipose - Visceral (Omentum)
								ENSG00000162869.15	PPP1R21	1.3e-7	0.18	Testis
								ENSG00000282890.1	RP11-460M2.1	1.5e-7	-0.47	Colon - Sigmoid
								ENSG00000242441.7	GTF2A1L	2.1e-7	-0.51	Minor Salivary Gland
								ENSG00000242441.7	GTF2A1L	2.3e-7	-0.28	Stomach
								ENSG00000282890.1	RP11-460M2.1	4.1e-7	-0.52	Artery - Coronary
								ENSG00000162869.15	PPP1R21	4.4e-7	0.18	Skin - Not Sun Exposed (Suprapubic)
								ENSG00000068781.21	STON1-GTF2A1L	4.8e-7	-0.35	Breast - Mammary Tissue
								ENSG00000242441.7	GTF2A1L	5.7e-7	-0.51	Prostate
								ENSG00000242441.7	GTF2A1L	5.8e-7	-0.39	Colon - Sigmoid
								ENSG00000138039.14	LHCGR	6.3e-7	-0.40	Colon - Sigmoid
								ENSG00000243244.5	STON1	8.6e-7	0.14	Esophagus - Muscularis
								ENSG00000282890.1	RP11-460M2.1	9.2e-7	-0.30	Esophagus - Mucosa
								ENSG00000242441.7	GTF2A1L	0.0000010	-0.36	Esophagus - Gastroesophageal Junction
								ENSG00000068781.21	STON1-GTF2A1L	0.0000012	-0.40	Artery - Aorta
								ENSG00000242441.7	GTF2A1L	0.0000014	-0.27	Colon - Transverse
								ENSG00000242441.7	GTF2A1L	0.0000019	-0.47	Brain - Cerebellum
								ENSG00000162869.15	PPP1R21	0.0000036	0.39	Brain - Spinal cord (cervical c-1)
								ENSG00000162869.15	PPP1R21	0.0000040	0.30	Artery - Coronary
								ENSG00000068781.21	STON1-GTF2A1L	0.0000048	-0.35	Heart - Atrial Appendage
								ENSG00000242441.7	GTF2A1L	0.0000049	-0.47	Spleen
								ENSG00000162869.15	PPP1R21	0.0000052	0.36	Brain - Hypothalamus
								ENSG00000170820.11	FSHR	0.0000057	-0.30	Esophagus - Muscularis
								ENSG00000243244.5	STON1	0.0000075	0.39	Brain - Anterior cingulate cortex (BA24)
								ENSG00000116062.14	MSH6	0.0000078	-0.12	Esophagus - Mucosa
								ENSG00000170802.15	FOXN2	0.0000082	-0.18	Nerve - Tibial
								ENSG00000068781.21	STON1-GTF2A1L	0.0000091	-0.25	Stomach
								ENSG00000116062.14	MSH6	0.0000095	-0.17	Skin - Sun Exposed (Lower leg)
								ENSG00000243244.5	STON1	0.000010	0.38	Brain - Putamen (basal ganglia)
								ENSG00000068781.21	STON1-GTF2A1L	0.000011	-0.29	Lung
								ENSG00000242441.7	GTF2A1L	0.000013	-0.50	Brain - Frontal Cortex (BA9)
								ENSG00000162869.15	PPP1R21	0.000016	0.26	Minor Salivary Gland
								ENSG00000170802.15	FOXN2	0.000018	-0.12	Cells - Cultured fibroblasts
								ENSG00000282890.1	RP11-460M2.1	0.000019	-0.24	Stomach
								ENSG00000162869.15	PPP1R21	0.000021	0.15	Skin - Sun Exposed (Lower leg)
								ENSG00000116062.14	MSH6	0.000021	-0.15	Breast - Mammary Tissue
								ENSG00000162869.15	PPP1R21	0.000025	0.28	Brain - Caudate (basal ganglia)
								ENSG00000242441.7	GTF2A1L	0.000026	-0.38	Small Intestine - Terminal Ileum
								ENSG00000068781.21	STON1-GTF2A1L	0.000036	-0.26	Esophagus - Mucosa
								ENSG00000162869.15	PPP1R21	0.000036	0.27	Brain - Frontal Cortex (BA9)
								ENSG00000242441.7	GTF2A1L	0.000036	-0.40	Liver
								ENSG00000162869.15	PPP1R21	0.000042	0.21	Colon - Transverse
								ENSG00000068781.21	STON1-GTF2A1L	0.000042	-0.35	Colon - Sigmoid
								ENSG00000282890.1	RP11-460M2.1	0.000043	-0.34	Esophagus - Gastroesophageal Junction
								ENSG00000068781.21	STON1-GTF2A1L	0.000045	-0.43	Artery - Coronary
								ENSG00000068781.21	STON1-GTF2A1L	0.000098	-0.39	Brain - Cerebellum
								ENSG00000116062.14	MSH6	0.00010	-0.061	Cells - Cultured fibroblasts
								ENSG00000170820.11	FSHR	0.00011	-0.33	Colon - Sigmoid
								ENSG00000243244.5	STON1	0.00022	0.12	Thyroid
2	rs10454142	48419260	rs10454142	48419260	0	1	1	ENSG00000162869.15	PPP1R21	1.2e-80	0.75	Thyroid
								ENSG00000242441.7	GTF2A1L	2.1e-22	-0.55	Adipose - Subcutaneous
								ENSG00000242441.7	GTF2A1L	5.9e-18	-0.58	Nerve - Tibial
								ENSG00000242441.7	GTF2A1L	4.9e-17	-0.50	Artery - Tibial
								ENSG00000162869.15	PPP1R21	5.4e-17	0.26	Artery - Tibial
								ENSG00000242441.7	GTF2A1L	1.2e-16	-0.45	Skin - Sun Exposed (Lower leg)
								ENSG00000242441.7	GTF2A1L	8.7e-16	-0.44	Muscle - Skeletal
								ENSG00000242441.7	GTF2A1L	2.2e-15	-0.47	Esophagus - Mucosa
								ENSG00000242441.7	GTF2A1L	1.1e-14	-0.45	Skin - Not Sun Exposed (Suprapubic)
								ENSG00000242441.7	GTF2A1L	3.5e-13	-0.42	Cells - Cultured fibroblasts
								ENSG00000242441.7	GTF2A1L	1.3e-12	-0.57	Heart - Atrial Appendage
								ENSG00000242441.7	GTF2A1L	1.4e-12	-0.47	Esophagus - Muscularis
								ENSG00000242441.7	GTF2A1L	1.5e-12	-0.47	Breast - Mammary Tissue
								ENSG00000162869.15	PPP1R21	2.4e-12	0.25	Cells - Cultured fibroblasts
								ENSG00000282890.1	RP11-460M2.1	3.9e-12	-0.41	Artery - Tibial
								ENSG00000242441.7	GTF2A1L	1.1e-11	-0.43	Thyroid
								ENSG00000242441.7	GTF2A1L	1.6e-11	-0.46	Adipose - Visceral (Omentum)
								ENSG00000242441.7	GTF2A1L	1.9e-11	-0.54	Artery - Aorta
								ENSG00000068781.21	STON1-GTF2A1L	3.0e-11	-0.45	Nerve - Tibial
								ENSG00000162869.15	PPP1R21	3.0e-11	0.26	Breast - Mammary Tissue
								ENSG00000242441.7	GTF2A1L	4.8e-11	-0.50	Heart - Left Ventricle
								ENSG00000242441.7	GTF2A1L	7.0e-11	-0.42	Lung
								ENSG00000282890.1	RP11-460M2.1	8.4e-11	-0.41	Nerve - Tibial
								ENSG00000162869.15	PPP1R21	1.2e-10	0.30	Esophagus - Mucosa
								ENSG00000282890.1	RP11-460M2.1	1.3e-10	-0.51	Artery - Aorta
								ENSG00000068781.21	STON1-GTF2A1L	3.6e-10	-0.38	Artery - Tibial
								ENSG00000282890.1	RP11-460M2.1	1.2e-9	-0.43	Esophagus - Muscularis
								ENSG00000138039.14	LHCGR	1.4e-9	-0.39	Artery - Aorta
								ENSG00000068781.21	STON1-GTF2A1L	1.7e-9	-0.36	Adipose - Subcutaneous
								ENSG00000242441.7	GTF2A1L	5.2e-9	-0.48	Pituitary
								ENSG00000242441.7	GTF2A1L	8.9e-9	-0.50	Pancreas
								ENSG00000282890.1	RP11-460M2.1	1.3e-8	-0.37	Breast - Mammary Tissue
								ENSG00000162869.15	PPP1R21	1.7e-8	0.21	Artery - Aorta
								ENSG00000282890.1	RP11-460M2.1	1.8e-8	-0.39	Adipose - Visceral (Omentum)
								ENSG00000242441.7	GTF2A1L	5.5e-8	-0.54	Prostate
								ENSG00000242441.7	GTF2A1L	7.2e-8	-0.29	Stomach
								ENSG00000068781.21	STON1-GTF2A1L	7.2e-8	-0.37	Adipose - Visceral (Omentum)
								ENSG00000242441.7	GTF2A1L	7.4e-8	-0.57	Artery - Coronary
								ENSG00000243244.5	STON1	2.4e-7	0.47	Brain - Anterior cingulate cortex (BA24)
								ENSG00000068781.21	STON1-GTF2A1L	3.1e-7	-0.42	Artery - Aorta
								ENSG00000068781.21	STON1-GTF2A1L	3.5e-7	-0.37	Esophagus - Muscularis
								ENSG00000282890.1	RP11-460M2.1	4.3e-7	-0.53	Artery - Coronary
								ENSG00000162869.15	PPP1R21	4.3e-7	0.18	Skin - Not Sun Exposed (Suprapubic)
								ENSG00000242441.7	GTF2A1L	4.5e-7	-0.50	Minor Salivary Gland
								ENSG00000242441.7	GTF2A1L	5.8e-7	-0.37	Esophagus - Gastroesophageal Junction
								ENSG00000243244.5	STON1	7.6e-7	0.14	Esophagus - Muscularis
								ENSG00000282890.1	RP11-460M2.1	7.7e-7	-0.31	Esophagus - Mucosa
								ENSG00000068781.21	STON1-GTF2A1L	8.7e-7	-0.34	Breast - Mammary Tissue
								ENSG00000162869.15	PPP1R21	9.6e-7	0.16	Testis
								ENSG00000242441.7	GTF2A1L	0.0000012	-0.47	Liver
								ENSG00000282890.1	RP11-460M2.1	0.0000013	-0.44	Colon - Sigmoid
								ENSG00000162869.15	PPP1R21	0.0000015	0.39	Brain - Hypothalamus
								ENSG00000116062.14	MSH6	0.0000025	-0.12	Esophagus - Mucosa
								ENSG00000242441.7	GTF2A1L	0.0000028	-0.48	Brain - Cerebellum
								ENSG00000242441.7	GTF2A1L	0.0000028	-0.26	Colon - Transverse
								ENSG00000162869.15	PPP1R21	0.0000030	0.16	Skin - Sun Exposed (Lower leg)
								ENSG00000242441.7	GTF2A1L	0.0000035	-0.48	Spleen
								ENSG00000162869.15	PPP1R21	0.0000040	0.30	Artery - Coronary
								ENSG00000170820.11	FSHR	0.0000044	-0.31	Esophagus - Muscularis
								ENSG00000242441.7	GTF2A1L	0.0000070	-0.35	Colon - Sigmoid
								ENSG00000243244.5	STON1	0.0000095	0.39	Brain - Putamen (basal ganglia)
								ENSG00000138039.14	LHCGR	0.000014	-0.35	Colon - Sigmoid
								ENSG00000243244.5	STON1	0.000018	-0.17	Nerve - Tibial
								ENSG00000243244.5	STON1	0.000020	0.14	Thyroid
								ENSG00000116062.14	MSH6	0.000020	-0.17	Skin - Sun Exposed (Lower leg)
								ENSG00000068781.21	STON1-GTF2A1L	0.000021	-0.28	Lung
								ENSG00000242441.7	GTF2A1L	0.000022	-0.50	Brain - Frontal Cortex (BA9)
								ENSG00000282890.1	RP11-460M2.1	0.000023	-0.36	Esophagus - Gastroesophageal Junction
								ENSG00000162869.15	PPP1R21	0.000023	0.26	Minor Salivary Gland
								ENSG00000162869.15	PPP1R21	0.000027	0.37	Brain - Spinal cord (cervical c-1)
								ENSG00000116062.14	MSH6	0.000028	-0.15	Breast - Mammary Tissue
								ENSG00000162869.15	PPP1R21	0.000032	0.22	Colon - Transverse
								ENSG00000282890.1	RP11-460M2.1	0.000033	-0.23	Stomach
								ENSG00000068781.21	STON1-GTF2A1L	0.000034	-0.24	Stomach
								ENSG00000068781.21	STON1-GTF2A1L	0.000038	-0.33	Heart - Atrial Appendage
								ENSG00000170802.15	FOXN2	0.000043	-0.17	Nerve - Tibial
								ENSG00000162869.15	PPP1R21	0.000043	0.17	Stomach
								ENSG00000243244.5	STON1	0.000044	-0.13	Artery - Tibial
								ENSG00000243244.5	STON1	0.000047	0.32	Brain - Cortex
								ENSG00000170802.15	FOXN2	0.000048	-0.11	Cells - Cultured fibroblasts
								ENSG00000068781.21	STON1-GTF2A1L	0.000050	-0.43	Artery - Coronary
								ENSG00000068781.21	STON1-GTF2A1L	0.000053	-0.41	Brain - Cerebellum
								ENSG00000116062.14	MSH6	0.00013	-0.061	Cells - Cultured fibroblasts
2	rs10454142	48419260	rs10454143	48419261	1	1	1	ENSG00000162869.15	PPP1R21	1.2e-80	0.75	Thyroid
								ENSG00000242441.7	GTF2A1L	2.1e-22	-0.55	Adipose - Subcutaneous
								ENSG00000242441.7	GTF2A1L	5.9e-18	-0.58	Nerve - Tibial
								ENSG00000242441.7	GTF2A1L	4.9e-17	-0.50	Artery - Tibial
								ENSG00000162869.15	PPP1R21	5.4e-17	0.26	Artery - Tibial
								ENSG00000242441.7	GTF2A1L	1.2e-16	-0.45	Skin - Sun Exposed (Lower leg)
								ENSG00000242441.7	GTF2A1L	8.7e-16	-0.44	Muscle - Skeletal
								ENSG00000242441.7	GTF2A1L	2.2e-15	-0.47	Esophagus - Mucosa
								ENSG00000242441.7	GTF2A1L	5.9e-15	-0.45	Skin - Not Sun Exposed (Suprapubic)
								ENSG00000242441.7	GTF2A1L	2.9e-13	-0.43	Cells - Cultured fibroblasts
								ENSG00000242441.7	GTF2A1L	7.3e-13	-0.47	Esophagus - Muscularis
								ENSG00000242441.7	GTF2A1L	8.3e-13	-0.47	Breast - Mammary Tissue
								ENSG00000242441.7	GTF2A1L	1.4e-12	-0.58	Heart - Atrial Appendage
								ENSG00000282890.1	RP11-460M2.1	3.9e-12	-0.41	Artery - Tibial
								ENSG00000162869.15	PPP1R21	4.9e-12	0.24	Cells - Cultured fibroblasts
								ENSG00000242441.7	GTF2A1L	1.1e-11	-0.43	Thyroid
								ENSG00000242441.7	GTF2A1L	1.6e-11	-0.46	Adipose - Visceral (Omentum)
								ENSG00000242441.7	GTF2A1L	1.9e-11	-0.54	Artery - Aorta
								ENSG00000162869.15	PPP1R21	2.5e-11	0.27	Breast - Mammary Tissue
								ENSG00000068781.21	STON1-GTF2A1L	3.0e-11	-0.45	Nerve - Tibial
								ENSG00000242441.7	GTF2A1L	3.8e-11	-0.43	Lung
								ENSG00000242441.7	GTF2A1L	4.8e-11	-0.50	Heart - Left Ventricle
								ENSG00000282890.1	RP11-460M2.1	8.4e-11	-0.41	Nerve - Tibial
								ENSG00000162869.15	PPP1R21	1.2e-10	0.30	Esophagus - Mucosa
								ENSG00000282890.1	RP11-460M2.1	1.3e-10	-0.51	Artery - Aorta
								ENSG00000068781.21	STON1-GTF2A1L	3.6e-10	-0.38	Artery - Tibial
								ENSG00000282890.1	RP11-460M2.1	5.9e-10	-0.43	Esophagus - Muscularis
								ENSG00000138039.14	LHCGR	1.4e-9	-0.39	Artery - Aorta
								ENSG00000068781.21	STON1-GTF2A1L	1.7e-9	-0.36	Adipose - Subcutaneous
								ENSG00000242441.7	GTF2A1L	5.2e-9	-0.48	Pituitary
								ENSG00000242441.7	GTF2A1L	8.9e-9	-0.50	Pancreas
								ENSG00000282890.1	RP11-460M2.1	1.2e-8	-0.38	Breast - Mammary Tissue
								ENSG00000162869.15	PPP1R21	1.7e-8	0.21	Artery - Aorta
								ENSG00000282890.1	RP11-460M2.1	1.8e-8	-0.39	Adipose - Visceral (Omentum)
								ENSG00000242441.7	GTF2A1L	4.1e-8	-0.55	Prostate
								ENSG00000242441.7	GTF2A1L	7.2e-8	-0.29	Stomach
								ENSG00000068781.21	STON1-GTF2A1L	7.2e-8	-0.37	Adipose - Visceral (Omentum)
								ENSG00000242441.7	GTF2A1L	7.4e-8	-0.57	Artery - Coronary
								ENSG00000243244.5	STON1	2.4e-7	0.47	Brain - Anterior cingulate cortex (BA24)
								ENSG00000068781.21	STON1-GTF2A1L	2.5e-7	-0.37	Esophagus - Muscularis
								ENSG00000068781.21	STON1-GTF2A1L	3.1e-7	-0.42	Artery - Aorta
								ENSG00000243244.5	STON1	3.3e-7	0.14	Esophagus - Muscularis
								ENSG00000282890.1	RP11-460M2.1	4.3e-7	-0.53	Artery - Coronary
								ENSG00000242441.7	GTF2A1L	4.4e-7	-0.38	Esophagus - Gastroesophageal Junction
								ENSG00000242441.7	GTF2A1L	4.5e-7	-0.50	Minor Salivary Gland
								ENSG00000282890.1	RP11-460M2.1	5.2e-7	-0.45	Colon - Sigmoid
								ENSG00000162869.15	PPP1R21	5.7e-7	0.18	Skin - Not Sun Exposed (Suprapubic)
								ENSG00000068781.21	STON1-GTF2A1L	6.3e-7	-0.35	Breast - Mammary Tissue
								ENSG00000282890.1	RP11-460M2.1	7.7e-7	-0.31	Esophagus - Mucosa
								ENSG00000162869.15	PPP1R21	9.6e-7	0.16	Testis
								ENSG00000242441.7	GTF2A1L	0.0000012	-0.47	Liver
								ENSG00000162869.15	PPP1R21	0.0000015	0.39	Brain - Hypothalamus
								ENSG00000242441.7	GTF2A1L	0.0000020	-0.49	Spleen
								ENSG00000116062.14	MSH6	0.0000025	-0.12	Esophagus - Mucosa
								ENSG00000242441.7	GTF2A1L	0.0000028	-0.48	Brain - Cerebellum
								ENSG00000242441.7	GTF2A1L	0.0000028	-0.26	Colon - Transverse
								ENSG00000162869.15	PPP1R21	0.0000030	0.16	Skin - Sun Exposed (Lower leg)
								ENSG00000170820.11	FSHR	0.0000034	-0.32	Esophagus - Muscularis
								ENSG00000162869.15	PPP1R21	0.0000040	0.30	Artery - Coronary
								ENSG00000242441.7	GTF2A1L	0.0000048	-0.36	Colon - Sigmoid
								ENSG00000243244.5	STON1	0.0000095	0.39	Brain - Putamen (basal ganglia)
								ENSG00000138039.14	LHCGR	0.000010	-0.36	Colon - Sigmoid
								ENSG00000282890.1	RP11-460M2.1	0.000015	-0.37	Esophagus - Gastroesophageal Junction
								ENSG00000068781.21	STON1-GTF2A1L	0.000016	-0.29	Lung
								ENSG00000243244.5	STON1	0.000018	-0.17	Nerve - Tibial
								ENSG00000243244.5	STON1	0.000020	0.14	Thyroid
								ENSG00000116062.14	MSH6	0.000020	-0.17	Skin - Sun Exposed (Lower leg)
								ENSG00000242441.7	GTF2A1L	0.000022	-0.50	Brain - Frontal Cortex (BA9)
								ENSG00000162869.15	PPP1R21	0.000023	0.26	Minor Salivary Gland
								ENSG00000116062.14	MSH6	0.000024	-0.15	Breast - Mammary Tissue
								ENSG00000162869.15	PPP1R21	0.000027	0.37	Brain - Spinal cord (cervical c-1)
								ENSG00000068781.21	STON1-GTF2A1L	0.000029	-0.33	Heart - Atrial Appendage
								ENSG00000162869.15	PPP1R21	0.000032	0.22	Colon - Transverse
								ENSG00000282890.1	RP11-460M2.1	0.000033	-0.23	Stomach
								ENSG00000068781.21	STON1-GTF2A1L	0.000034	-0.24	Stomach
								ENSG00000170802.15	FOXN2	0.000043	-0.12	Cells - Cultured fibroblasts
								ENSG00000170802.15	FOXN2	0.000043	-0.17	Nerve - Tibial
								ENSG00000162869.15	PPP1R21	0.000043	0.17	Stomach
								ENSG00000243244.5	STON1	0.000044	-0.13	Artery - Tibial
								ENSG00000243244.5	STON1	0.000047	0.32	Brain - Cortex
								ENSG00000068781.21	STON1-GTF2A1L	0.000050	-0.43	Artery - Coronary
								ENSG00000068781.21	STON1-GTF2A1L	0.000053	-0.41	Brain - Cerebellum
								ENSG00000116062.14	MSH6	0.00010	-0.063	Cells - Cultured fibroblasts
2	rs10454142	48419260	rs13399936	48426987	7727	0.87	0.96	ENSG00000162869.15	PPP1R21	2.3e-82	0.75	Thyroid
								ENSG00000242441.7	GTF2A1L	4.1e-21	-0.54	Adipose - Subcutaneous
								ENSG00000242441.7	GTF2A1L	1.4e-18	-0.52	Artery - Tibial
								ENSG00000242441.7	GTF2A1L	3.1e-16	-0.56	Nerve - Tibial
								ENSG00000242441.7	GTF2A1L	5.3e-16	-0.44	Skin - Sun Exposed (Lower leg)
								ENSG00000242441.7	GTF2A1L	5.2e-15	-0.47	Esophagus - Mucosa
								ENSG00000242441.7	GTF2A1L	1.2e-14	-0.42	Muscle - Skeletal
								ENSG00000242441.7	GTF2A1L	1.5e-14	-0.45	Cells - Cultured fibroblasts
								ENSG00000162869.15	PPP1R21	2.5e-14	0.24	Artery - Tibial
								ENSG00000242441.7	GTF2A1L	2.0e-12	-0.41	Skin - Not Sun Exposed (Suprapubic)
								ENSG00000282890.1	RP11-460M2.1	2.2e-12	-0.42	Artery - Tibial
								ENSG00000282890.1	RP11-460M2.1	2.8e-12	-0.44	Nerve - Tibial
								ENSG00000242441.7	GTF2A1L	6.1e-12	-0.46	Breast - Mammary Tissue
								ENSG00000242441.7	GTF2A1L	1.0e-11	-0.55	Heart - Atrial Appendage
								ENSG00000242441.7	GTF2A1L	2.5e-11	-0.45	Esophagus - Muscularis
								ENSG00000242441.7	GTF2A1L	2.9e-11	-0.42	Thyroid
								ENSG00000068781.21	STON1-GTF2A1L	4.5e-11	-0.40	Artery - Tibial
								ENSG00000242441.7	GTF2A1L	7.5e-11	-0.52	Artery - Aorta
								ENSG00000242441.7	GTF2A1L	1.1e-10	-0.41	Lung
								ENSG00000162869.15	PPP1R21	1.5e-10	0.26	Breast - Mammary Tissue
								ENSG00000068781.21	STON1-GTF2A1L	2.5e-10	-0.43	Nerve - Tibial
								ENSG00000242441.7	GTF2A1L	3.9e-10	-0.42	Adipose - Visceral (Omentum)
								ENSG00000282890.1	RP11-460M2.1	5.4e-10	-0.50	Artery - Aorta
								ENSG00000068781.21	STON1-GTF2A1L	1.3e-9	-0.36	Adipose - Subcutaneous
								ENSG00000282890.1	RP11-460M2.1	2.0e-9	-0.42	Esophagus - Muscularis
								ENSG00000162869.15	PPP1R21	2.0e-9	0.28	Esophagus - Mucosa
								ENSG00000242441.7	GTF2A1L	8.8e-9	-0.44	Heart - Left Ventricle
								ENSG00000138039.14	LHCGR	1.1e-8	-0.37	Artery - Aorta
								ENSG00000162869.15	PPP1R21	1.4e-8	0.21	Artery - Aorta
								ENSG00000162869.15	PPP1R21	2.4e-8	0.20	Cells - Cultured fibroblasts
								ENSG00000282890.1	RP11-460M2.1	8.5e-8	-0.36	Breast - Mammary Tissue
								ENSG00000242441.7	GTF2A1L	1.2e-7	-0.44	Pituitary
								ENSG00000242441.7	GTF2A1L	1.5e-7	-0.47	Pancreas
								ENSG00000243244.5	STON1	2.8e-7	0.15	Esophagus - Muscularis
								ENSG00000282890.1	RP11-460M2.1	3.2e-7	-0.36	Adipose - Visceral (Omentum)
								ENSG00000282890.1	RP11-460M2.1	3.3e-7	-0.53	Artery - Coronary
								ENSG00000242441.7	GTF2A1L	3.7e-7	-0.53	Artery - Coronary
								ENSG00000068781.21	STON1-GTF2A1L	5.5e-7	-0.42	Artery - Aorta
								ENSG00000162869.15	PPP1R21	6.3e-7	0.41	Brain - Hypothalamus
								ENSG00000243244.5	STON1	8.8e-7	0.44	Brain - Anterior cingulate cortex (BA24)
								ENSG00000242441.7	GTF2A1L	0.0000010	-0.50	Minor Salivary Gland
								ENSG00000068781.21	STON1-GTF2A1L	0.0000014	-0.34	Breast - Mammary Tissue
								ENSG00000068781.21	STON1-GTF2A1L	0.0000019	-0.35	Esophagus - Muscularis
								ENSG00000282890.1	RP11-460M2.1	0.0000021	-0.30	Esophagus - Mucosa
								ENSG00000162869.15	PPP1R21	0.0000026	0.17	Skin - Not Sun Exposed (Suprapubic)
								ENSG00000282890.1	RP11-460M2.1	0.0000035	-0.42	Colon - Sigmoid
								ENSG00000068781.21	STON1-GTF2A1L	0.0000038	-0.32	Adipose - Visceral (Omentum)
								ENSG00000162869.15	PPP1R21	0.0000056	0.29	Artery - Coronary
								ENSG00000242441.7	GTF2A1L	0.0000063	-0.35	Esophagus - Gastroesophageal Junction
								ENSG00000162869.15	PPP1R21	0.0000065	0.15	Testis
								ENSG00000282890.1	RP11-460M2.1	0.0000068	-0.55	Uterus
								ENSG00000162869.15	PPP1R21	0.0000071	0.39	Brain - Spinal cord (cervical c-1)
								ENSG00000170820.11	FSHR	0.0000081	-0.31	Esophagus - Muscularis
								ENSG00000162869.15	PPP1R21	0.0000099	0.30	Brain - Caudate (basal ganglia)
								ENSG00000242441.7	GTF2A1L	0.000010	-0.47	Spleen
								ENSG00000242441.7	GTF2A1L	0.000012	-0.25	Colon - Transverse
								ENSG00000242441.7	GTF2A1L	0.000013	-0.44	Prostate
								ENSG00000242441.7	GTF2A1L	0.000015	-0.24	Stomach
								ENSG00000242441.7	GTF2A1L	0.000016	-0.44	Brain - Cerebellum
								ENSG00000162869.15	PPP1R21	0.000018	0.28	Brain - Frontal Cortex (BA9)
								ENSG00000243244.5	STON1	0.000018	-0.14	Artery - Tibial
								ENSG00000116062.14	MSH6	0.000021	-0.11	Esophagus - Mucosa
								ENSG00000242441.7	GTF2A1L	0.000023	-0.40	Liver
								ENSG00000242441.7	GTF2A1L	0.000025	-0.33	Colon - Sigmoid
								ENSG00000242441.7	GTF2A1L	0.000054	-0.48	Brain - Frontal Cortex (BA9)
								ENSG00000282890.1	RP11-460M2.1	0.000055	-0.34	Esophagus - Gastroesophageal Junction
								ENSG00000243244.5	STON1	0.000078	-0.16	Nerve - Tibial
								ENSG00000138039.14	LHCGR	0.000088	-0.32	Colon - Sigmoid
								ENSG00000170802.15	FOXN2	0.00011	-0.16	Nerve - Tibial
								ENSG00000243244.5	STON1	0.00012	0.12	Thyroid
								ENSG00000162869.15	PPP1R21	0.00013	0.14	Skin - Sun Exposed (Lower leg)
								ENSG00000272663.1	RP11-191L17.1	0.00019	-0.22	Nerve - Tibial
								ENSG00000068781.21	STON1-GTF2A1L	0.00020	-0.24	Esophagus - Mucosa
