# Supplementary material for: Obesity-Dependent Association of the rs10454142 PPP1R21 with Breast Cancer
Source: Biomedicines. 2024 Apr 8;12(4):818. doi: 10.3390/biomedicines12040818 (PMC11048332; doi:10.3390/biomedicines12040818)
Supplement: Supplementary file 1 [file biomedicines-12-00818-s001.zip › +Table S6.xlsx]

## Sheet: Лист1
Supplementary Table 6. Effect of rs10454142 PPP1R21 and SNPs in high LD (r2≥0.80) on alternative splicing level
(according to Genotype-Tissue Expression (GTEx) (http://www.gtexportal.org/)) ( р <8.0E5, FDR≤0.05)
Chr	Lead SNP	Position lead SNP(hg38)	Proxy SNP	Position proxy SNP (hg38)	Distance (bp) betweenproxy and lead SNP	r2 between lead and proxy	D’ between lead and proxy	Gencode Id	Gene Symbol	Variant Id	Intron Id	P-Value	NES	Tissue
2	rs10454142	48419260	rs17855177	48375113	-44147	0.81	0.99	ENSG00000162869.15	PPP1R21	chr2_48375113_C_T_b38	48505857:48507269:clu_51578	1.3e-27	-0.58	Thyroid
								ENSG00000162869.15	PPP1R21	chr2_48375113_C_T_b38	48505596:48505718:clu_42677	2.3e-17	-0.55	Artery - Aorta
								ENSG00000242441.7	GTF2A1L	chr2_48375113_C_T_b38	48591855:48595228:clu_49933	1.0e-16	0.55	Nerve - Tibial
								ENSG00000243244.5	STON1	chr2_48375113_C_T_b38	48591855:48595228:clu_49933	1.0e-16	0.55	Nerve - Tibial
								ENSG00000242441.7	GTF2A1L	chr2_48375113_C_T_b38	48591855:48595228:clu_44437	2.6e-15	0.55	Esophagus - Muscularis
								ENSG00000243244.5	STON1	chr2_48375113_C_T_b38	48591855:48595228:clu_44437	2.6e-15	0.55	Esophagus - Muscularis
								ENSG00000242441.7	GTF2A1L	chr2_48375113_C_T_b38	48591855:48595228:clu_48397	1.0e-14	0.49	Adipose - Subcutaneous
								ENSG00000243244.5	STON1	chr2_48375113_C_T_b38	48591855:48595228:clu_48397	1.0e-14	0.49	Adipose - Subcutaneous
								ENSG00000162869.15	PPP1R21	chr2_48375113_C_T_b38	48505857:48507269:clu_49532	2.0e-14	-0.42	Skin - Sun Exposed (Lower leg)
								ENSG00000162869.15	PPP1R21	chr2_48375113_C_T_b38	48505857:48507269:clu_44592	2.7e-14	-0.45	Artery - Tibial
								ENSG00000162869.15	PPP1R21	chr2_48375113_C_T_b38	48505596:48505718:clu_48419	1.3e-13	-0.42	Skin - Not Sun Exposed (Suprapubic)
								ENSG00000242441.7	GTF2A1L	chr2_48375113_C_T_b38	48591855:48595228:clu_47096	6.0e-12	0.49	Adipose - Visceral (Omentum)
								ENSG00000243244.5	STON1	chr2_48375113_C_T_b38	48591855:48595228:clu_47096	6.0e-12	0.49	Adipose - Visceral (Omentum)
								ENSG00000162869.15	PPP1R21	chr2_48375113_C_T_b38	48505857:48507269:clu_48393	7.4e-11	-0.38	Adipose - Subcutaneous
								ENSG00000162869.15	PPP1R21	chr2_48375113_C_T_b38	48505596:48505718:clu_49929	8.0e-11	-0.41	Nerve - Tibial
								ENSG00000162869.15	PPP1R21	chr2_48375113_C_T_b38	48505857:48507269:clu_47092	1.8e-9	-0.33	Adipose - Visceral (Omentum)
								ENSG00000162869.15	PPP1R21	chr2_48375113_C_T_b38	48505857:48507269:clu_44773	2.4e-9	-0.32	Esophagus - Mucosa
								ENSG00000242441.7	GTF2A1L	chr2_48375113_C_T_b38	48591855:48595228:clu_44596	6.4e-9	0.37	Artery - Tibial
								ENSG00000243244.5	STON1	chr2_48375113_C_T_b38	48591855:48595228:clu_44596	6.4e-9	0.37	Artery - Tibial
								ENSG00000242441.7	GTF2A1L	chr2_48375113_C_T_b38	48591855:48595228:clu_51122	8.5e-9	0.39	Lung
								ENSG00000243244.5	STON1	chr2_48375113_C_T_b38	48591855:48595228:clu_51122	8.5e-9	0.39	Lung
								ENSG00000243244.5	STON1	chr2_48375113_C_T_b38	48591855:48595228:clu_51122	8.5e-9	0.39	Lung
								ENSG00000162869.15	PPP1R21	chr2_48375113_C_T_b38	48505596:48505718:clu_38732	2.6e-8	-0.36	Cells - Cultured fibroblasts
								ENSG00000162869.15	PPP1R21	chr2_48375113_C_T_b38	48505596:48505718:clu_44061	3.3e-8	-0.49	Prostate
								ENSG00000162869.15	PPP1R21	chr2_48375113_C_T_b38	48505857:48507269:clu_51118	4.4e-8	-0.30	Lung
								ENSG00000162869.15	PPP1R21	chr2_48375113_C_T_b38	48505596:48505718:clu_86847	5.6e-8	-0.49	Testis
								ENSG00000162869.15	PPP1R21	chr2_48375113_C_T_b38	48505596:48505718:clu_42576	5.6e-8	-0.37	Heart - Atrial Appendage
								ENSG00000162869.15	PPP1R21	chr2_48375113_C_T_b38	48505596:48505718:clu_42393	1.9e-7	-0.32	Esophagus - Gastroesophageal Junction
								ENSG00000162869.15	PPP1R21	chr2_48375113_C_T_b38	48505857:48507269:clu_48955	1.9e-7	-0.33	Breast - Mammary Tissue
								ENSG00000162869.15	PPP1R21	chr2_48375113_C_T_b38	48505857:48507269:clu_38478	3.6e-7	-0.41	Pancreas
								ENSG00000068781.21	STON1-GTF2A1L	chr2_48375113_C_T_b38	48769074:48776280:clu_47101	0.0000010	0.32	Adipose - Visceral (Omentum)
								ENSG00000242441.7	GTF2A1L	chr2_48375113_C_T_b38	48591855:48595228:clu_44777	0.0000012	0.33	Esophagus - Mucosa
								ENSG00000243244.5	STON1	chr2_48375113_C_T_b38	48591855:48595228:clu_44777	0.0000012	0.33	Esophagus - Mucosa
								ENSG00000242441.7	GTF2A1L	chr2_48375113_C_T_b38	48591855:48595228:clu_43362	0.0000022	0.42	Colon - Sigmoid
								ENSG00000243244.5	STON1	chr2_48375113_C_T_b38	48591855:48595228:clu_43362	0.0000022	0.42	Colon - Sigmoid
								ENSG00000162869.15	PPP1R21	chr2_48375113_C_T_b38	48505857:48507269:clu_45847	0.0000024	-0.46	Pituitary
								ENSG00000242441.7	GTF2A1L	chr2_48375113_C_T_b38	48620952:48621167:clu_42396	0.0000032	-0.39	Esophagus - Gastroesophageal Junction
								ENSG00000243244.5	STON1	chr2_48375113_C_T_b38	48620952:48621167:clu_42396	0.0000032	-0.39	Esophagus - Gastroesophageal Junction
								ENSG00000242441.7	GTF2A1L	chr2_48375113_C_T_b38	48591855:48595228:clu_48959	0.0000037	0.34	Breast - Mammary Tissue
								ENSG00000242441.7	GTF2A1L	chr2_48375113_C_T_b38	48591855:48595228:clu_48959	0.0000037	0.34	Breast - Mammary Tissue
								ENSG00000243244.5	STON1	chr2_48375113_C_T_b38	48591855:48595228:clu_48959	0.0000037	0.34	Breast - Mammary Tissue
								ENSG00000242441.7	GTF2A1L	chr2_48375113_C_T_b38	48591855:48595228:clu_42680	0.0000042	0.36	Artery - Aorta
								ENSG00000243244.5	STON1	chr2_48375113_C_T_b38	48591855:48595228:clu_42680	0.0000042	0.36	Artery - Aorta
2	rs10454142	48419260	rs78597273	48380665	-38595	0.81	0.99	ENSG00000162869.15	PPP1R21	chr2_48380665_G_A_b38	48505857:48507269:clu_51578	3.7e-27	-0.58	Thyroid
								ENSG00000242441.7	GTF2A1L	chr2_48380665_G_A_b38	48591855:48595228:clu_49933	1.2e-17	0.56	Nerve - Tibial
								ENSG00000243244.5	STON1	chr2_48380665_G_A_b38	48591855:48595228:clu_49933	1.2e-17	0.56	Nerve - Tibial
								ENSG00000162869.15	PPP1R21	chr2_48380665_G_A_b38	48505596:48505718:clu_42677	2.2e-17	-0.55	Artery - Aorta
								ENSG00000242441.7	GTF2A1L	chr2_48380665_G_A_b38	48591855:48595228:clu_44437	3.5e-15	0.55	Esophagus - Muscularis
								ENSG00000243244.5	STON1	chr2_48380665_G_A_b38	48591855:48595228:clu_44437	3.5e-15	0.55	Esophagus - Muscularis
								ENSG00000242441.7	GTF2A1L	chr2_48380665_G_A_b38	48591855:48595228:clu_48397	3.5e-15	0.50	Adipose - Subcutaneous
								ENSG00000243244.5	STON1	chr2_48380665_G_A_b38	48591855:48595228:clu_48397	3.5e-15	0.50	Adipose - Subcutaneous
								ENSG00000162869.15	PPP1R21	chr2_48380665_G_A_b38	48505857:48507269:clu_44592	3.5e-14	-0.45	Artery - Tibial
								ENSG00000162869.15	PPP1R21	chr2_48380665_G_A_b38	48505857:48507269:clu_49532	9.3e-14	-0.41	Skin - Sun Exposed (Lower leg)
								ENSG00000162869.15	PPP1R21	chr2_48380665_G_A_b38	48505596:48505718:clu_48419	4.9e-13	-0.41	Skin - Not Sun Exposed (Suprapubic)
								ENSG00000242441.7	GTF2A1L	chr2_48380665_G_A_b38	48591855:48595228:clu_47096	1.1e-11	0.49	Adipose - Visceral (Omentum)
								ENSG00000243244.5	STON1	chr2_48380665_G_A_b38	48591855:48595228:clu_47096	1.1e-11	0.49	Adipose - Visceral (Omentum)
								ENSG00000162869.15	PPP1R21	chr2_48380665_G_A_b38	48505596:48505718:clu_49929	7.2e-11	-0.41	Nerve - Tibial
								ENSG00000162869.15	PPP1R21	chr2_48380665_G_A_b38	48505857:48507269:clu_48393	4.0e-10	-0.36	Adipose - Subcutaneous
								ENSG00000242441.7	GTF2A1L	chr2_48380665_G_A_b38	48591855:48595228:clu_51122	2.3e-9	0.41	Lung
								ENSG00000243244.5	STON1	chr2_48380665_G_A_b38	48591855:48595228:clu_51122	2.3e-9	0.41	Lung
								ENSG00000243244.5	STON1	chr2_48380665_G_A_b38	48591855:48595228:clu_51122	2.3e-9	0.41	Lung
								ENSG00000162869.15	PPP1R21	chr2_48380665_G_A_b38	48505857:48507269:clu_44773	3.5e-9	-0.32	Esophagus - Mucosa
								ENSG00000162869.15	PPP1R21	chr2_48380665_G_A_b38	48505857:48507269:clu_47092	3.6e-9	-0.33	Adipose - Visceral (Omentum)
								ENSG00000242441.7	GTF2A1L	chr2_48380665_G_A_b38	48591855:48595228:clu_44596	7.0e-9	0.37	Artery - Tibial
								ENSG00000243244.5	STON1	chr2_48380665_G_A_b38	48591855:48595228:clu_44596	7.0e-9	0.37	Artery - Tibial
								ENSG00000162869.15	PPP1R21	chr2_48380665_G_A_b38	48505857:48507269:clu_51118	1.5e-8	-0.32	Lung
								ENSG00000162869.15	PPP1R21	chr2_48380665_G_A_b38	48505596:48505718:clu_38732	3.4e-8	-0.36	Cells - Cultured fibroblasts
								ENSG00000162869.15	PPP1R21	chr2_48380665_G_A_b38	48505596:48505718:clu_44061	3.7e-8	-0.48	Prostate
								ENSG00000162869.15	PPP1R21	chr2_48380665_G_A_b38	48505596:48505718:clu_42576	4.3e-8	-0.38	Heart - Atrial Appendage
								ENSG00000162869.15	PPP1R21	chr2_48380665_G_A_b38	48505596:48505718:clu_42393	7.1e-8	-0.33	Esophagus - Gastroesophageal Junction
								ENSG00000162869.15	PPP1R21	chr2_48380665_G_A_b38	48505596:48505718:clu_86847	8.5e-8	-0.49	Testis
								ENSG00000162869.15	PPP1R21	chr2_48380665_G_A_b38	48505857:48507269:clu_48955	1.3e-7	-0.33	Breast - Mammary Tissue
								ENSG00000162869.15	PPP1R21	chr2_48380665_G_A_b38	48505857:48507269:clu_38478	3.9e-7	-0.40	Pancreas
								ENSG00000242441.7	GTF2A1L	chr2_48380665_G_A_b38	48591855:48595228:clu_44777	5.3e-7	0.34	Esophagus - Mucosa
								ENSG00000243244.5	STON1	chr2_48380665_G_A_b38	48591855:48595228:clu_44777	5.3e-7	0.34	Esophagus - Mucosa
								ENSG00000068781.21	STON1-GTF2A1L	chr2_48380665_G_A_b38	48769074:48776280:clu_47101	7.7e-7	0.32	Adipose - Visceral (Omentum)
								ENSG00000242441.7	GTF2A1L	chr2_48380665_G_A_b38	48591855:48595228:clu_43362	0.0000015	0.43	Colon - Sigmoid
								ENSG00000243244.5	STON1	chr2_48380665_G_A_b38	48591855:48595228:clu_43362	0.0000015	0.43	Colon - Sigmoid
								ENSG00000242441.7	GTF2A1L	chr2_48380665_G_A_b38	48591855:48595228:clu_42680	0.0000017	0.37	Artery - Aorta
								ENSG00000243244.5	STON1	chr2_48380665_G_A_b38	48591855:48595228:clu_42680	0.0000017	0.37	Artery - Aorta
								ENSG00000162869.15	PPP1R21	chr2_48380665_G_A_b38	48505857:48507269:clu_45847	0.0000023	-0.46	Pituitary
								ENSG00000242441.7	GTF2A1L	chr2_48380665_G_A_b38	48591855:48595228:clu_48959	0.0000033	0.34	Breast - Mammary Tissue
								ENSG00000242441.7	GTF2A1L	chr2_48380665_G_A_b38	48591855:48595228:clu_48959	0.0000033	0.34	Breast - Mammary Tissue
								ENSG00000243244.5	STON1	chr2_48380665_G_A_b38	48591855:48595228:clu_48959	0.0000033	0.34	Breast - Mammary Tissue
								ENSG00000242441.7	GTF2A1L	chr2_48380665_G_A_b38	48620952:48621167:clu_42396	0.0000049	-0.39	Esophagus - Gastroesophageal Junction
								ENSG00000242441.7	GTF2A1L	chr2_48380665_G_A_b38	48591855:48595228:clu_38371	0.000017	0.37	Heart - Left Ventricle
								ENSG00000243244.5	STON1	chr2_48380665_G_A_b38	48591855:48595228:clu_38371	0.000017	0.37	Heart - Left Ventricle
2	rs10454142	48419260	rs11689645	48381420	6301	0.81	0.99	ENSG00000162869.15	PPP1R21	chr2_48381420_G_C_b38	48505857:48507269:clu_51578	1.0e-27	-0.58	Thyroid
								ENSG00000162869.15	PPP1R21	chr2_48381420_G_C_b38	48505596:48505718:clu_42677	2.1e-17	-0.55	Artery - Aorta
								ENSG00000242441.7	GTF2A1L	chr2_48381420_G_C_b38	48591855:48595228:clu_49933	9.8e-17	0.54	Nerve - Tibial
								ENSG00000243244.5	STON1	chr2_48381420_G_C_b38	48591855:48595228:clu_49933	9.8e-17	0.54	Nerve - Tibial
								ENSG00000242441.7	GTF2A1L	chr2_48381420_G_C_b38	48591855:48595228:clu_44437	6.9e-15	0.54	Esophagus - Muscularis
								ENSG00000243244.5	STON1	chr2_48381420_G_C_b38	48591855:48595228:clu_44437	6.9e-15	0.54	Esophagus - Muscularis
								ENSG00000242441.7	GTF2A1L	chr2_48381420_G_C_b38	48591855:48595228:clu_48397	8.3e-15	0.49	Adipose - Subcutaneous
								ENSG00000243244.5	STON1	chr2_48381420_G_C_b38	48591855:48595228:clu_48397	8.3e-15	0.49	Adipose - Subcutaneous
								ENSG00000162869.15	PPP1R21	chr2_48381420_G_C_b38	48505857:48507269:clu_44592	6.8e-14	-0.45	Artery - Tibial
								ENSG00000162869.15	PPP1R21	chr2_48381420_G_C_b38	48505596:48505718:clu_48419	2.1e-13	-0.42	Skin - Not Sun Exposed (Suprapubic)
								ENSG00000162869.15	PPP1R21	chr2_48381420_G_C_b38	48505857:48507269:clu_49532	3.8e-13	-0.40	Skin - Sun Exposed (Lower leg)
								ENSG00000242441.7	GTF2A1L	chr2_48381420_G_C_b38	48591855:48595228:clu_47096	1.4e-12	0.51	Adipose - Visceral (Omentum)
								ENSG00000243244.5	STON1	chr2_48381420_G_C_b38	48591855:48595228:clu_47096	1.4e-12	0.51	Adipose - Visceral (Omentum)
								ENSG00000162869.15	PPP1R21	chr2_48381420_G_C_b38	48505596:48505718:clu_49929	1.3e-10	-0.41	Nerve - Tibial
								ENSG00000162869.15	PPP1R21	chr2_48381420_G_C_b38	48505857:48507269:clu_44773	6.6e-10	-0.33	Esophagus - Mucosa
								ENSG00000162869.15	PPP1R21	chr2_48381420_G_C_b38	48505857:48507269:clu_48393	7.5e-10	-0.35	Adipose - Subcutaneous
								ENSG00000162869.15	PPP1R21	chr2_48381420_G_C_b38	48505857:48507269:clu_47092	1.2e-9	-0.33	Adipose - Visceral (Omentum)
								ENSG00000242441.7	GTF2A1L	chr2_48381420_G_C_b38	48591855:48595228:clu_44596	7.7e-9	0.36	Artery - Tibial
								ENSG00000243244.5	STON1	chr2_48381420_G_C_b38	48591855:48595228:clu_44596	7.7e-9	0.36	Artery - Tibial
								ENSG00000162869.15	PPP1R21	chr2_48381420_G_C_b38	48505857:48507269:clu_51118	1.2e-8	-0.32	Lung
								ENSG00000242441.7	GTF2A1L	chr2_48381420_G_C_b38	48591855:48595228:clu_51122	1.2e-8	0.39	Lung
								ENSG00000243244.5	STON1	chr2_48381420_G_C_b38	48591855:48595228:clu_51122	1.2e-8	0.39	Lung
								ENSG00000243244.5	STON1	chr2_48381420_G_C_b38	48591855:48595228:clu_51122	1.2e-8	0.39	Lung
								ENSG00000162869.15	PPP1R21	chr2_48381420_G_C_b38	48505596:48505718:clu_42576	5.0e-8	-0.37	Heart - Atrial Appendage
								ENSG00000162869.15	PPP1R21	chr2_48381420_G_C_b38	48505596:48505718:clu_86847	6.5e-8	-0.49	Testis
								ENSG00000162869.15	PPP1R21	chr2_48381420_G_C_b38	48505596:48505718:clu_38732	7.9e-8	-0.35	Cells - Cultured fibroblasts
								ENSG00000162869.15	PPP1R21	chr2_48381420_G_C_b38	48505596:48505718:clu_44061	1.5e-7	-0.46	Prostate
								ENSG00000162869.15	PPP1R21	chr2_48381420_G_C_b38	48505857:48507269:clu_48955	1.6e-7	-0.33	Breast - Mammary Tissue
								ENSG00000162869.15	PPP1R21	chr2_48381420_G_C_b38	48505857:48507269:clu_38478	3.5e-7	-0.40	Pancreas
								ENSG00000162869.15	PPP1R21	chr2_48381420_G_C_b38	48505596:48505718:clu_42393	3.7e-7	-0.31	Esophagus - Gastroesophageal Junction
								ENSG00000162869.15	PPP1R21	chr2_48381420_G_C_b38	48505857:48507269:clu_45847	9.1e-7	-0.48	Pituitary
								ENSG00000068781.21	STON1-GTF2A1L	chr2_48381420_G_C_b38	48769074:48776280:clu_47101	0.0000012	0.32	Adipose - Visceral (Omentum)
								ENSG00000242441.7	GTF2A1L	chr2_48381420_G_C_b38	48591855:48595228:clu_43362	0.0000018	0.42	Colon - Sigmoid
								ENSG00000243244.5	STON1	chr2_48381420_G_C_b38	48591855:48595228:clu_43362	0.0000018	0.42	Colon - Sigmoid
								ENSG00000242441.7	GTF2A1L	chr2_48381420_G_C_b38	48591855:48595228:clu_44777	0.0000025	0.32	Esophagus - Mucosa
								ENSG00000243244.5	STON1	chr2_48381420_G_C_b38	48591855:48595228:clu_44777	0.0000025	0.32	Esophagus - Mucosa
								ENSG00000242441.7	GTF2A1L	chr2_48381420_G_C_b38	48591855:48595228:clu_48959	0.000012	0.32	Breast - Mammary Tissue
								ENSG00000242441.7	GTF2A1L	chr2_48381420_G_C_b38	48591855:48595228:clu_48959	0.000012	0.32	Breast - Mammary Tissue
								ENSG00000242441.7	GTF2A1L	chr2_48381420_G_C_b38	48591855:48595228:clu_38371	0.000024	0.36	Heart - Left Ventricle
								ENSG00000243244.5	STON1	chr2_48381420_G_C_b38	48591855:48595228:clu_38371	0.000024	0.36	Heart - Left Ventricle
2	rs10454142	48419260	rs111960813	48404376	-14884	0.8	0.93	ENSG00000162869.15	PPP1R21	chr2_48404376_C_T_b38	48505857:48507269:clu_51578	2.2e-32	-0.65	Thyroid
								ENSG00000162869.15	PPP1R21	chr2_48404376_C_T_b38	48505857:48507269:clu_44592	2.9e-17	-0.53	Artery - Tibial
								ENSG00000242441.7	GTF2A1L	chr2_48404376_C_T_b38	48591855:48595228:clu_49933	6.3e-16	0.56	Nerve - Tibial
								ENSG00000243244.5	STON1	chr2_48404376_C_T_b38	48591855:48595228:clu_49933	6.3e-16	0.56	Nerve - Tibial
								ENSG00000162869.15	PPP1R21	chr2_48404376_C_T_b38	48505857:48507269:clu_49532	1.6e-15	-0.46	Skin - Sun Exposed (Lower leg)
								ENSG00000162869.15	PPP1R21	chr2_48404376_C_T_b38	48505596:48505718:clu_42677	4.7e-15	-0.53	Artery - Aorta
								ENSG00000242441.7	GTF2A1L	chr2_48404376_C_T_b38	48591855:48595228:clu_48397	6.7e-15	0.51	Adipose - Subcutaneous
								ENSG00000243244.5	STON1	chr2_48404376_C_T_b38	48591855:48595228:clu_48397	6.7e-15	0.51	Adipose - Subcutaneous
								ENSG00000162869.15	PPP1R21	chr2_48404376_C_T_b38	48505596:48505718:clu_49929	2.0e-14	-0.50	Nerve - Tibial
								ENSG00000162869.15	PPP1R21	chr2_48404376_C_T_b38	48505596:48505718:clu_48419	2.9e-14	-0.45	Skin - Not Sun Exposed (Suprapubic)
								ENSG00000242441.7	GTF2A1L	chr2_48404376_C_T_b38	48591855:48595228:clu_44437	7.8e-14	0.55	Esophagus - Muscularis
								ENSG00000243244.5	STON1	chr2_48404376_C_T_b38	48591855:48595228:clu_44437	7.8e-14	0.55	Esophagus - Muscularis
								ENSG00000162869.15	PPP1R21	chr2_48404376_C_T_b38	48505857:48507269:clu_48393	3.1e-11	-0.40	Adipose - Subcutaneous
								ENSG00000162869.15	PPP1R21	chr2_48404376_C_T_b38	48505857:48507269:clu_47092	3.7e-11	-0.38	Adipose - Visceral (Omentum)
								ENSG00000162869.15	PPP1R21	chr2_48404376_C_T_b38	48505857:48507269:clu_44773	3.9e-11	-0.36	Esophagus - Mucosa
								ENSG00000242441.7	GTF2A1L	chr2_48404376_C_T_b38	48591855:48595228:clu_47096	7.0e-11	0.49	Adipose - Visceral (Omentum)
								ENSG00000243244.5	STON1	chr2_48404376_C_T_b38	48591855:48595228:clu_47096	7.0e-11	0.49	Adipose - Visceral (Omentum)
								ENSG00000162869.15	PPP1R21	chr2_48404376_C_T_b38	48505857:48507269:clu_48955	8.5e-11	-0.43	Breast - Mammary Tissue
								ENSG00000242441.7	GTF2A1L	chr2_48404376_C_T_b38	48591855:48595228:clu_44596	5.2e-10	0.42	Artery - Tibial
								ENSG00000243244.5	STON1	chr2_48404376_C_T_b38	48591855:48595228:clu_44596	5.2e-10	0.42	Artery - Tibial
								ENSG00000242441.7	GTF2A1L	chr2_48404376_C_T_b38	48591855:48595228:clu_51122	2.8e-9	0.43	Lung
								ENSG00000243244.5	STON1	chr2_48404376_C_T_b38	48591855:48595228:clu_51122	2.8e-9	0.43	Lung
								ENSG00000243244.5	STON1	chr2_48404376_C_T_b38	48591855:48595228:clu_51122	2.8e-9	0.43	Lung
								ENSG00000162869.15	PPP1R21	chr2_48404376_C_T_b38	48505857:48507269:clu_36242	4.2e-8	-0.54	Uterus
								ENSG00000162869.15	PPP1R21	chr2_48404376_C_T_b38	48505857:48507269:clu_36242	4.2e-8	-0.54	Uterus
								ENSG00000162869.15	PPP1R21	chr2_48404376_C_T_b38	48505596:48505718:clu_42576	6.8e-8	-0.38	Heart - Atrial Appendage
								ENSG00000242441.7	GTF2A1L	chr2_48404376_C_T_b38	48591855:48595228:clu_48959	1.4e-7	0.41	Breast - Mammary Tissue
								ENSG00000242441.7	GTF2A1L	chr2_48404376_C_T_b38	48591855:48595228:clu_48959	1.4e-7	0.41	Breast - Mammary Tissue
								ENSG00000243244.5	STON1	chr2_48404376_C_T_b38	48591855:48595228:clu_48959	1.4e-7	0.41	Breast - Mammary Tissue
								ENSG00000162869.15	PPP1R21	chr2_48404376_C_T_b38	48505857:48507269:clu_45847	1.5e-7	-0.52	Pituitary
								ENSG00000162869.15	PPP1R21	chr2_48404376_C_T_b38	48505596:48505718:clu_86847	1.9e-7	-0.50	Testis
								ENSG00000162869.15	PPP1R21	chr2_48404376_C_T_b38	48505857:48507269:clu_38295	2.0e-7	-0.61	Vagina
								ENSG00000162869.15	PPP1R21	chr2_48404376_C_T_b38	48505596:48505718:clu_38732	2.1e-7	-0.35	Cells - Cultured fibroblasts
								ENSG00000162869.15	PPP1R21	chr2_48404376_C_T_b38	48505596:48505718:clu_42393	2.1e-7	-0.33	Esophagus - Gastroesophageal Junction
								ENSG00000242441.7	GTF2A1L	chr2_48404376_C_T_b38	48591855:48595228:clu_43362	3.0e-7	0.48	Colon - Sigmoid
								ENSG00000243244.5	STON1	chr2_48404376_C_T_b38	48591855:48595228:clu_43362	3.0e-7	0.48	Colon - Sigmoid
								ENSG00000242441.7	GTF2A1L	chr2_48404376_C_T_b38	48591855:48595228:clu_44777	4.7e-7	0.35	Esophagus - Mucosa
								ENSG00000243244.5	STON1	chr2_48404376_C_T_b38	48591855:48595228:clu_44777	4.7e-7	0.35	Esophagus - Mucosa
								ENSG00000068781.21	STON1-GTF2A1L	chr2_48404376_C_T_b38	48769074:48776280:clu_47101	7.8e-7	0.34	Adipose - Visceral (Omentum)
								ENSG00000162869.15	PPP1R21	chr2_48404376_C_T_b38	48505596:48505718:clu_44061	0.0000011	-0.46	Prostate
								ENSG00000162869.15	PPP1R21	chr2_48404376_C_T_b38	48505857:48507269:clu_51118	0.0000020	-0.28	Lung
								ENSG00000242441.7	GTF2A1L	chr2_48404376_C_T_b38	48591855:48595228:clu_38371	0.0000027	0.43	Heart - Left Ventricle
								ENSG00000243244.5	STON1	chr2_48404376_C_T_b38	48591855:48595228:clu_38371	0.0000027	0.43	Heart - Left Ventricle
								ENSG00000242441.7	GTF2A1L	chr2_48404376_C_T_b38	48620952:48621167:clu_42396	0.0000033	-0.40	Esophagus - Gastroesophageal Junction
								ENSG00000243244.5	STON1	chr2_48404376_C_T_b38	48620952:48621167:clu_42396	0.0000033	-0.40	Esophagus - Gastroesophageal Junction
								ENSG00000242441.7	GTF2A1L	chr2_48404376_C_T_b38	48591855:48595228:clu_42680	0.0000054	0.37	Artery - Aorta
								ENSG00000243244.5	STON1	chr2_48404376_C_T_b38	48591855:48595228:clu_42680	0.0000054	0.37	Artery - Aorta
2	rs10454142	48419260	rs56391806	48404838	-14422	0.85	0.98	ENSG00000162869.15	PPP1R21	chr2_48404838_C_T_b38	48505857:48507269:clu_51578	2.4e-31	-0.63	Thyroid
								ENSG00000242441.7	GTF2A1L	chr2_48404838_C_T_b38	48591855:48595228:clu_49933	2.8e-16	0.56	Nerve - Tibial
								ENSG00000243244.5	STON1	chr2_48404838_C_T_b38	48591855:48595228:clu_49933	2.8e-16	0.56	Nerve - Tibial
								ENSG00000162869.15	PPP1R21	chr2_48404838_C_T_b38	48505857:48507269:clu_44592	5.9e-16	-0.51	Artery - Tibial
								ENSG00000242441.7	GTF2A1L	chr2_48404838_C_T_b38	48591855:48595228:clu_48397	1.5e-15	0.52	Adipose - Subcutaneous
								ENSG00000243244.5	STON1	chr2_48404838_C_T_b38	48591855:48595228:clu_48397	1.5e-15	0.52	Adipose - Subcutaneous
								ENSG00000162869.15	PPP1R21	chr2_48404838_C_T_b38	48505857:48507269:clu_49532	1.8e-15	-0.45	Skin - Sun Exposed (Lower leg)
								ENSG00000162869.15	PPP1R21	chr2_48404838_C_T_b38	48505596:48505718:clu_42677	3.2e-15	-0.53	Artery - Aorta
								ENSG00000242441.7	GTF2A1L	chr2_48404838_C_T_b38	48591855:48595228:clu_44437	8.6e-15	0.57	Esophagus - Muscularis
								ENSG00000243244.5	STON1	chr2_48404838_C_T_b38	48591855:48595228:clu_44437	8.6e-15	0.57	Esophagus - Muscularis
								ENSG00000162869.15	PPP1R21	chr2_48404838_C_T_b38	48505596:48505718:clu_48419	2.6e-14	-0.45	Skin - Not Sun Exposed (Suprapubic)
								ENSG00000162869.15	PPP1R21	chr2_48404838_C_T_b38	48505596:48505718:clu_49929	4.6e-14	-0.49	Nerve - Tibial
								ENSG00000162869.15	PPP1R21	chr2_48404838_C_T_b38	48505857:48507269:clu_48393	1.8e-11	-0.40	Adipose - Subcutaneous
								ENSG00000162869.15	PPP1R21	chr2_48404838_C_T_b38	48505857:48507269:clu_47092	4.8e-11	-0.38	Adipose - Visceral (Omentum)
								ENSG00000242441.7	GTF2A1L	chr2_48404838_C_T_b38	48591855:48595228:clu_47096	5.9e-11	0.49	Adipose - Visceral (Omentum)
								ENSG00000243244.5	STON1	chr2_48404838_C_T_b38	48591855:48595228:clu_47096	5.9e-11	0.49	Adipose - Visceral (Omentum)
								ENSG00000242441.7	GTF2A1L	chr2_48404838_C_T_b38	48591855:48595228:clu_44596	6.6e-11	0.43	Artery - Tibial
								ENSG00000243244.5	STON1	chr2_48404838_C_T_b38	48591855:48595228:clu_44596	6.6e-11	0.43	Artery - Tibial
								ENSG00000162869.15	PPP1R21	chr2_48404838_C_T_b38	48505857:48507269:clu_44773	6.7e-11	-0.36	Esophagus - Mucosa
								ENSG00000162869.15	PPP1R21	chr2_48404838_C_T_b38	48505857:48507269:clu_48955	8.0e-11	-0.43	Breast - Mammary Tissue
								ENSG00000242441.7	GTF2A1L	chr2_48404838_C_T_b38	48591855:48595228:clu_51122	1.6e-9	0.43	Lung
								ENSG00000243244.5	STON1	chr2_48404838_C_T_b38	48591855:48595228:clu_51122	1.6e-9	0.43	Lung
								ENSG00000243244.5	STON1	chr2_48404838_C_T_b38	48591855:48595228:clu_51122	1.6e-9	0.43	Lung
								ENSG00000162869.15	PPP1R21	chr2_48404838_C_T_b38	48505857:48507269:clu_45847	6.8e-8	-0.54	Pituitary
								ENSG00000242441.7	GTF2A1L	chr2_48404838_C_T_b38	48591855:48595228:clu_48959	8.5e-8	0.42	Breast - Mammary Tissue
								ENSG00000242441.7	GTF2A1L	chr2_48404838_C_T_b38	48591855:48595228:clu_48959	8.5e-8	0.42	Breast - Mammary Tissue
								ENSG00000243244.5	STON1	chr2_48404838_C_T_b38	48591855:48595228:clu_48959	8.5e-8	0.42	Breast - Mammary Tissue
								ENSG00000162869.15	PPP1R21	chr2_48404838_C_T_b38	48505857:48507269:clu_36242	9.8e-8	-0.52	Uterus
								ENSG00000162869.15	PPP1R21	chr2_48404838_C_T_b38	48505857:48507269:clu_36242	9.8e-8	-0.52	Uterus
								ENSG00000162869.15	PPP1R21	chr2_48404838_C_T_b38	48505596:48505718:clu_42576	1.1e-7	-0.37	Heart - Atrial Appendage
								ENSG00000162869.15	PPP1R21	chr2_48404838_C_T_b38	48505596:48505718:clu_38732	1.2e-7	-0.35	Cells - Cultured fibroblasts
								ENSG00000162869.15	PPP1R21	chr2_48404838_C_T_b38	48505857:48507269:clu_38295	1.3e-7	-0.62	Vagina
								ENSG00000242441.7	GTF2A1L	chr2_48404838_C_T_b38	48591855:48595228:clu_44777	1.8e-7	0.37	Esophagus - Mucosa
								ENSG00000243244.5	STON1	chr2_48404838_C_T_b38	48591855:48595228:clu_44777	1.8e-7	0.37	Esophagus - Mucosa
								ENSG00000162869.15	PPP1R21	chr2_48404838_C_T_b38	48505596:48505718:clu_42393	2.6e-7	-0.32	Esophagus - Gastroesophageal Junction
								ENSG00000162869.15	PPP1R21	chr2_48404838_C_T_b38	48505596:48505718:clu_86847	2.8e-7	-0.49	Testis
								ENSG00000242441.7	GTF2A1L	chr2_48404838_C_T_b38	48591855:48595228:clu_43362	3.0e-7	0.48	Colon - Sigmoid
								ENSG00000243244.5	STON1	chr2_48404838_C_T_b38	48591855:48595228:clu_43362	3.0e-7	0.48	Colon - Sigmoid
								ENSG00000068781.21	STON1-GTF2A1L	chr2_48404838_C_T_b38	48769074:48776280:clu_47101	7.8e-7	0.33	Adipose - Visceral (Omentum)
								ENSG00000162869.15	PPP1R21	chr2_48404838_C_T_b38	48505596:48505718:clu_44061	0.0000011	-0.46	Prostate
								ENSG00000162869.15	PPP1R21	chr2_48404838_C_T_b38	48505857:48507269:clu_51118	0.0000016	-0.29	Lung
								ENSG00000242441.7	GTF2A1L	chr2_48404838_C_T_b38	48620952:48621167:clu_42396	0.0000019	-0.41	Esophagus - Gastroesophageal Junction
								ENSG00000243244.5	STON1	chr2_48404838_C_T_b38	48620952:48621167:clu_42396	0.0000019	-0.41	Esophagus - Gastroesophageal Junction
								ENSG00000242441.7	GTF2A1L	chr2_48404838_C_T_b38	48591855:48595228:clu_42680	0.0000024	0.38	Artery - Aorta
								ENSG00000243244.5	STON1	chr2_48404838_C_T_b38	48591855:48595228:clu_42680	0.0000024	0.38	Artery - Aorta
								ENSG00000242441.7	GTF2A1L	chr2_48404838_C_T_b38	48591855:48595228:clu_38371	0.0000027	0.43	Heart - Left Ventricle
								ENSG00000243244.5	STON1	chr2_48404838_C_T_b38	48591855:48595228:clu_38371	0.0000027	0.43	Heart - Left Ventricle
2	rs10454142	48419260	rs55744465	48405316	-13944	0.85	0.98	ENSG00000162869.15	PPP1R21	chr2_48405316_G_T_b38	48505857:48507269:clu_51578	4.4e-31	-0.63	Thyroid
								ENSG00000162869.15	PPP1R21	chr2_48405316_G_T_b38	48505857:48507269:clu_44592	1.8e-16	-0.52	Artery - Tibial
								ENSG00000242441.7	GTF2A1L	chr2_48405316_G_T_b38	48591855:48595228:clu_49933	7.9e-16	0.55	Nerve - Tibial
								ENSG00000243244.5	STON1	chr2_48405316_G_T_b38	48591855:48595228:clu_49933	7.9e-16	0.55	Nerve - Tibial
								ENSG00000162869.15	PPP1R21	chr2_48405316_G_T_b38	48505857:48507269:clu_49532	8.7e-16	-0.46	Skin - Sun Exposed (Lower leg)
								ENSG00000162869.15	PPP1R21	chr2_48405316_G_T_b38	48505596:48505718:clu_42677	6.6e-15	-0.53	Artery - Aorta
								ENSG00000242441.7	GTF2A1L	chr2_48405316_G_T_b38	48591855:48595228:clu_48397	1.1e-14	0.51	Adipose - Subcutaneous
								ENSG00000243244.5	STON1	chr2_48405316_G_T_b38	48591855:48595228:clu_48397	1.1e-14	0.51	Adipose - Subcutaneous
								ENSG00000162869.15	PPP1R21	chr2_48405316_G_T_b38	48505596:48505718:clu_49929	1.4e-14	-0.51	Nerve - Tibial
								ENSG00000162869.15	PPP1R21	chr2_48405316_G_T_b38	48505596:48505718:clu_48419	2.4e-14	-0.45	Skin - Not Sun Exposed (Suprapubic)
								ENSG00000242441.7	GTF2A1L	chr2_48405316_G_T_b38	48591855:48595228:clu_44437	1.3e-13	0.55	Esophagus - Muscularis
								ENSG00000243244.5	STON1	chr2_48405316_G_T_b38	48591855:48595228:clu_44437	1.3e-13	0.55	Esophagus - Muscularis
								ENSG00000162869.15	PPP1R21	chr2_48405316_G_T_b38	48505857:48507269:clu_48393	1.5e-11	-0.40	Adipose - Subcutaneous
								ENSG00000162869.15	PPP1R21	chr2_48405316_G_T_b38	48505857:48507269:clu_44773	3.1e-11	-0.37	Esophagus - Mucosa
								ENSG00000162869.15	PPP1R21	chr2_48405316_G_T_b38	48505857:48507269:clu_47092	3.6e-11	-0.38	Adipose - Visceral (Omentum)
								ENSG00000242441.7	GTF2A1L	chr2_48405316_G_T_b38	48591855:48595228:clu_47096	8.7e-11	0.49	Adipose - Visceral (Omentum)
								ENSG00000243244.5	STON1	chr2_48405316_G_T_b38	48591855:48595228:clu_47096	8.7e-11	0.49	Adipose - Visceral (Omentum)
								ENSG00000162869.15	PPP1R21	chr2_48405316_G_T_b38	48505857:48507269:clu_48955	1.1e-10	-0.43	Breast - Mammary Tissue
								ENSG00000242441.7	GTF2A1L	chr2_48405316_G_T_b38	48591855:48595228:clu_44596	2.8e-10	0.42	Artery - Tibial
								ENSG00000243244.5	STON1	chr2_48405316_G_T_b38	48591855:48595228:clu_44596	2.8e-10	0.42	Artery - Tibial
								ENSG00000242441.7	GTF2A1L	chr2_48405316_G_T_b38	48591855:48595228:clu_51122	2.8e-9	0.43	Lung
								ENSG00000243244.5	STON1	chr2_48405316_G_T_b38	48591855:48595228:clu_51122	2.8e-9	0.43	Lung
								ENSG00000243244.5	STON1	chr2_48405316_G_T_b38	48591855:48595228:clu_51122	2.8e-9	0.43	Lung
								ENSG00000162869.15	PPP1R21	chr2_48405316_G_T_b38	48505857:48507269:clu_36242	4.2e-8	-0.54	Uterus
								ENSG00000162869.15	PPP1R21	chr2_48405316_G_T_b38	48505857:48507269:clu_36242	4.2e-8	-0.54	Uterus
								ENSG00000162869.15	PPP1R21	chr2_48405316_G_T_b38	48505596:48505718:clu_42576	6.8e-8	-0.38	Heart - Atrial Appendage
								ENSG00000162869.15	PPP1R21	chr2_48405316_G_T_b38	48505857:48507269:clu_45847	6.8e-8	-0.54	Pituitary
								ENSG00000162869.15	PPP1R21	chr2_48405316_G_T_b38	48505596:48505718:clu_38732	1.3e-7	-0.35	Cells - Cultured fibroblasts
								ENSG00000162869.15	PPP1R21	chr2_48405316_G_T_b38	48505857:48507269:clu_38295	1.5e-7	-0.62	Vagina
								ENSG00000242441.7	GTF2A1L	chr2_48405316_G_T_b38	48591855:48595228:clu_48959	1.5e-7	0.41	Breast - Mammary Tissue
								ENSG00000242441.7	GTF2A1L	chr2_48405316_G_T_b38	48591855:48595228:clu_48959	1.5e-7	0.41	Breast - Mammary Tissue
								ENSG00000243244.5	STON1	chr2_48405316_G_T_b38	48591855:48595228:clu_48959	1.5e-7	0.41	Breast - Mammary Tissue
								ENSG00000162869.15	PPP1R21	chr2_48405316_G_T_b38	48505596:48505718:clu_86847	2.8e-7	-0.49	Testis
								ENSG00000162869.15	PPP1R21	chr2_48405316_G_T_b38	48505596:48505718:clu_42393	3.0e-7	-0.32	Esophagus - Gastroesophageal Junction
								ENSG00000242441.7	GTF2A1L	chr2_48405316_G_T_b38	48591855:48595228:clu_43362	3.0e-7	0.48	Colon - Sigmoid
								ENSG00000243244.5	STON1	chr2_48405316_G_T_b38	48591855:48595228:clu_43362	3.0e-7	0.48	Colon - Sigmoid
								ENSG00000242441.7	GTF2A1L	chr2_48405316_G_T_b38	48591855:48595228:clu_44777	7.4e-7	0.35	Esophagus - Mucosa
								ENSG00000243244.5	STON1	chr2_48405316_G_T_b38	48591855:48595228:clu_44777	7.4e-7	0.35	Esophagus - Mucosa
								ENSG00000068781.21	STON1-GTF2A1L	chr2_48405316_G_T_b38	48769074:48776280:clu_47101	8.0e-7	0.34	Adipose - Visceral (Omentum)
								ENSG00000162869.15	PPP1R21	chr2_48405316_G_T_b38	48505596:48505718:clu_44061	0.0000011	-0.46	Prostate
								ENSG00000162869.15	PPP1R21	chr2_48405316_G_T_b38	48505857:48507269:clu_51118	0.0000020	-0.28	Lung
								ENSG00000242441.7	GTF2A1L	chr2_48405316_G_T_b38	48591855:48595228:clu_38371	0.0000027	0.43	Heart - Left Ventricle
								ENSG00000243244.5	STON1	chr2_48405316_G_T_b38	48591855:48595228:clu_38371	0.0000027	0.43	Heart - Left Ventricle
								ENSG00000242441.7	GTF2A1L	chr2_48405316_G_T_b38	48620952:48621167:clu_42396	0.0000032	-0.40	Esophagus - Gastroesophageal Junction
								ENSG00000243244.5	STON1	chr2_48405316_G_T_b38	48620952:48621167:clu_42396	0.0000032	-0.40	Esophagus - Gastroesophageal Junction
								ENSG00000242441.7	GTF2A1L	chr2_48405316_G_T_b38	48591855:48595228:clu_42680	0.0000051	0.37	Artery - Aorta
								ENSG00000243244.5	STON1	chr2_48405316_G_T_b38	48591855:48595228:clu_42680	0.0000051	0.37	Artery - Aorta
2	rs10454142	48419260	rs10454142	48419260	0	1	1	ENSG00000162869.15	PPP1R21	chr2_48419260_T_C_b38	48505857:48507269:clu_51578	2.4e-30	-0.63	Thyroid
								ENSG00000162869.15	PPP1R21	chr2_48419260_T_C_b38	48505857:48507269:clu_44592	3.0e-16	-0.52	Artery - Tibial
								ENSG00000162869.15	PPP1R21	chr2_48419260_T_C_b38	48505857:48507269:clu_49532	1.0e-15	-0.47	Skin - Sun Exposed (Lower leg)
								ENSG00000242441.7	GTF2A1L	chr2_48419260_T_C_b38	48591855:48595228:clu_49933	1.2e-15	0.56	Nerve - Tibial
								ENSG00000243244.5	STON1	chr2_48419260_T_C_b38	48591855:48595228:clu_49933	1.2e-15	0.56	Nerve - Tibial
								ENSG00000162869.15	PPP1R21	chr2_48419260_T_C_b38	48505596:48505718:clu_42677	1.8e-15	-0.55	Artery - Aorta
								ENSG00000162869.15	PPP1R21	chr2_48419260_T_C_b38	48505596:48505718:clu_48419	4.2e-15	-0.47	Skin - Not Sun Exposed (Suprapubic)
								ENSG00000242441.7	GTF2A1L	chr2_48419260_T_C_b38	48591855:48595228:clu_48397	5.5e-14	0.50	Adipose - Subcutaneous
								ENSG00000243244.5	STON1	chr2_48419260_T_C_b38	48591855:48595228:clu_48397	5.5e-14	0.50	Adipose - Subcutaneous
								ENSG00000242441.7	GTF2A1L	chr2_48419260_T_C_b38	48591855:48595228:clu_44437	8.3e-14	0.56	Esophagus - Muscularis
								ENSG00000243244.5	STON1	chr2_48419260_T_C_b38	48591855:48595228:clu_44437	8.3e-14	0.56	Esophagus - Muscularis
								ENSG00000162869.15	PPP1R21	chr2_48419260_T_C_b38	48505596:48505718:clu_49929	3.7e-13	-0.49	Nerve - Tibial
								ENSG00000162869.15	PPP1R21	chr2_48419260_T_C_b38	48505857:48507269:clu_48393	8.7e-12	-0.41	Adipose - Subcutaneous
								ENSG00000162869.15	PPP1R21	chr2_48419260_T_C_b38	48505857:48507269:clu_44773	6.8e-11	-0.36	Esophagus - Mucosa
								ENSG00000242441.7	GTF2A1L	chr2_48419260_T_C_b38	48591855:48595228:clu_47096	1.1e-10	0.49	Adipose - Visceral (Omentum)
								ENSG00000243244.5	STON1	chr2_48419260_T_C_b38	48591855:48595228:clu_47096	1.1e-10	0.49	Adipose - Visceral (Omentum)
								ENSG00000162869.15	PPP1R21	chr2_48419260_T_C_b38	48505857:48507269:clu_47092	1.3e-10	-0.37	Adipose - Visceral (Omentum)
								ENSG00000162869.15	PPP1R21	chr2_48419260_T_C_b38	48505596:48505718:clu_38732	2.6e-10	-0.43	Cells - Cultured fibroblasts
								ENSG00000162869.15	PPP1R21	chr2_48419260_T_C_b38	48505857:48507269:clu_48955	7.6e-10	-0.41	Breast - Mammary Tissue
								ENSG00000242441.7	GTF2A1L	chr2_48419260_T_C_b38	48591855:48595228:clu_44596	9.1e-10	0.41	Artery - Tibial
								ENSG00000243244.5	STON1	chr2_48419260_T_C_b38	48591855:48595228:clu_44596	9.1e-10	0.41	Artery - Tibial
								ENSG00000242441.7	GTF2A1L	chr2_48419260_T_C_b38	48591855:48595228:clu_51122	1.3e-8	0.42	Lung
								ENSG00000243244.5	STON1	chr2_48419260_T_C_b38	48591855:48595228:clu_51122	1.3e-8	0.42	Lung
								ENSG00000243244.5	STON1	chr2_48419260_T_C_b38	48591855:48595228:clu_51122	1.3e-8	0.42	Lung
								ENSG00000162869.15	PPP1R21	chr2_48419260_T_C_b38	48505596:48505718:clu_86847	1.8e-8	-0.54	Testis
								ENSG00000162869.15	PPP1R21	chr2_48419260_T_C_b38	48505596:48505718:clu_42393	1.8e-8	-0.35	Esophagus - Gastroesophageal Junction
								ENSG00000162869.15	PPP1R21	chr2_48419260_T_C_b38	48505596:48505718:clu_44061	1.0e-7	-0.50	Prostate
								ENSG00000162869.15	PPP1R21	chr2_48419260_T_C_b38	48505857:48507269:clu_36242	1.0e-7	-0.52	Uterus
								ENSG00000162869.15	PPP1R21	chr2_48419260_T_C_b38	48505857:48507269:clu_36242	1.0e-7	-0.52	Uterus
								ENSG00000162869.15	PPP1R21	chr2_48419260_T_C_b38	48505857:48507269:clu_51118	1.9e-7	-0.31	Lung
								ENSG00000162869.15	PPP1R21	chr2_48419260_T_C_b38	48505857:48507269:clu_45847	2.2e-7	-0.53	Pituitary
								ENSG00000162869.15	PPP1R21	chr2_48419260_T_C_b38	48505596:48505718:clu_42576	2.9e-7	-0.37	Heart - Atrial Appendage
								ENSG00000242441.7	GTF2A1L	chr2_48419260_T_C_b38	48591855:48595228:clu_44777	9.0e-7	0.35	Esophagus - Mucosa
								ENSG00000243244.5	STON1	chr2_48419260_T_C_b38	48591855:48595228:clu_44777	9.0e-7	0.35	Esophagus - Mucosa
								ENSG00000242441.7	GTF2A1L	chr2_48419260_T_C_b38	48591855:48595228:clu_48959	0.0000012	0.38	Breast - Mammary Tissue
								ENSG00000242441.7	GTF2A1L	chr2_48419260_T_C_b38	48591855:48595228:clu_48959	0.0000012	0.38	Breast - Mammary Tissue
								ENSG00000243244.5	STON1	chr2_48419260_T_C_b38	48591855:48595228:clu_48959	0.0000012	0.38	Breast - Mammary Tissue
								ENSG00000068781.21	STON1-GTF2A1L	chr2_48419260_T_C_b38	48769074:48776280:clu_47101	0.0000025	0.32	Adipose - Visceral (Omentum)
								ENSG00000242441.7	GTF2A1L	chr2_48419260_T_C_b38	48591855:48595228:clu_43362	0.0000035	0.44	Colon - Sigmoid
								ENSG00000243244.5	STON1	chr2_48419260_T_C_b38	48591855:48595228:clu_43362	0.0000035	0.44	Colon - Sigmoid
								ENSG00000242441.7	GTF2A1L	chr2_48419260_T_C_b38	48591855:48595228:clu_42680	0.0000042	0.38	Artery - Aorta
								ENSG00000243244.5	STON1	chr2_48419260_T_C_b38	48591855:48595228:clu_42680	0.0000042	0.38	Artery - Aorta
								ENSG00000242441.7	GTF2A1L	chr2_48419260_T_C_b38	48620952:48621167:clu_42396	0.0000052	-0.40	Esophagus - Gastroesophageal Junction
								ENSG00000242441.7	GTF2A1L	chr2_48419260_T_C_b38	48591855:48595228:clu_38371	0.000017	0.40	Heart - Left Ventricle
								ENSG00000243244.5	STON1	chr2_48419260_T_C_b38	48591855:48595228:clu_38371	0.000017	0.40	Heart - Left Ventricle
2	rs10454142	48419260	rs10454143	48419261	1	1	1	ENSG00000162869.15	PPP1R21	chr2_48419261_G_T_b38	48505857:48507269:clu_51578	2.4e-30	-0.63	Thyroid
								ENSG00000162869.15	PPP1R21	chr2_48419261_G_T_b38	48505857:48507269:clu_44592	3.0e-16	-0.52	Artery - Tibial
								ENSG00000162869.15	PPP1R21	chr2_48419261_G_T_b38	48505857:48507269:clu_49532	1.0e-15	-0.47	Skin - Sun Exposed (Lower leg)
								ENSG00000242441.7	GTF2A1L	chr2_48419261_G_T_b38	48591855:48595228:clu_49933	1.2e-15	0.56	Nerve - Tibial
								ENSG00000243244.5	STON1	chr2_48419261_G_T_b38	48591855:48595228:clu_49933	1.2e-15	0.56	Nerve - Tibial
								ENSG00000162869.15	PPP1R21	chr2_48419261_G_T_b38	48505596:48505718:clu_42677	1.8e-15	-0.55	Artery - Aorta
								ENSG00000162869.15	PPP1R21	chr2_48419261_G_T_b38	48505596:48505718:clu_48419	6.2e-15	-0.47	Skin - Not Sun Exposed (Suprapubic)
								ENSG00000242441.7	GTF2A1L	chr2_48419261_G_T_b38	48591855:48595228:clu_44437	2.1e-14	0.57	Esophagus - Muscularis
								ENSG00000243244.5	STON1	chr2_48419261_G_T_b38	48591855:48595228:clu_44437	2.1e-14	0.57	Esophagus - Muscularis
								ENSG00000242441.7	GTF2A1L	chr2_48419261_G_T_b38	48591855:48595228:clu_48397	5.5e-14	0.50	Adipose - Subcutaneous
								ENSG00000243244.5	STON1	chr2_48419261_G_T_b38	48591855:48595228:clu_48397	5.5e-14	0.50	Adipose - Subcutaneous
								ENSG00000162869.15	PPP1R21	chr2_48419261_G_T_b38	48505596:48505718:clu_49929	3.7e-13	-0.49	Nerve - Tibial
								ENSG00000162869.15	PPP1R21	chr2_48419261_G_T_b38	48505857:48507269:clu_48393	8.7e-12	-0.41	Adipose - Subcutaneous
								ENSG00000162869.15	PPP1R21	chr2_48419261_G_T_b38	48505857:48507269:clu_44773	6.8e-11	-0.36	Esophagus - Mucosa
								ENSG00000242441.7	GTF2A1L	chr2_48419261_G_T_b38	48591855:48595228:clu_47096	1.1e-10	0.49	Adipose - Visceral (Omentum)
								ENSG00000243244.5	STON1	chr2_48419261_G_T_b38	48591855:48595228:clu_47096	1.1e-10	0.49	Adipose - Visceral (Omentum)
								ENSG00000162869.15	PPP1R21	chr2_48419261_G_T_b38	48505857:48507269:clu_47092	1.3e-10	-0.37	Adipose - Visceral (Omentum)
								ENSG00000162869.15	PPP1R21	chr2_48419261_G_T_b38	48505596:48505718:clu_38732	3.6e-10	-0.43	Cells - Cultured fibroblasts
								ENSG00000242441.7	GTF2A1L	chr2_48419261_G_T_b38	48591855:48595228:clu_44596	9.1e-10	0.41	Artery - Tibial
								ENSG00000243244.5	STON1	chr2_48419261_G_T_b38	48591855:48595228:clu_44596	9.1e-10	0.41	Artery - Tibial
								ENSG00000162869.15	PPP1R21	chr2_48419261_G_T_b38	48505857:48507269:clu_48955	1.3e-9	-0.41	Breast - Mammary Tissue
								ENSG00000242441.7	GTF2A1L	chr2_48419261_G_T_b38	48591855:48595228:clu_51122	5.1e-9	0.43	Lung
								ENSG00000243244.5	STON1	chr2_48419261_G_T_b38	48591855:48595228:clu_51122	5.1e-9	0.43	Lung
								ENSG00000243244.5	STON1	chr2_48419261_G_T_b38	48591855:48595228:clu_51122	5.1e-9	0.43	Lung
								ENSG00000162869.15	PPP1R21	chr2_48419261_G_T_b38	48505596:48505718:clu_86847	1.8e-8	-0.54	Testis
								ENSG00000162869.15	PPP1R21	chr2_48419261_G_T_b38	48505596:48505718:clu_42393	2.2e-8	-0.35	Esophagus - Gastroesophageal Junction
								ENSG00000162869.15	PPP1R21	chr2_48419261_G_T_b38	48505857:48507269:clu_36242	1.0e-7	-0.52	Uterus
								ENSG00000162869.15	PPP1R21	chr2_48419261_G_T_b38	48505857:48507269:clu_36242	1.0e-7	-0.52	Uterus
								ENSG00000162869.15	PPP1R21	chr2_48419261_G_T_b38	48505596:48505718:clu_44061	2.0e-7	-0.49	Prostate
								ENSG00000162869.15	PPP1R21	chr2_48419261_G_T_b38	48505857:48507269:clu_51118	2.0e-7	-0.31	Lung
								ENSG00000162869.15	PPP1R21	chr2_48419261_G_T_b38	48505857:48507269:clu_45847	2.2e-7	-0.53	Pituitary
								ENSG00000162869.15	PPP1R21	chr2_48419261_G_T_b38	48505596:48505718:clu_42576	3.3e-7	-0.37	Heart - Atrial Appendage
								ENSG00000242441.7	GTF2A1L	chr2_48419261_G_T_b38	48591855:48595228:clu_48959	4.5e-7	0.40	Breast - Mammary Tissue
								ENSG00000242441.7	GTF2A1L	chr2_48419261_G_T_b38	48591855:48595228:clu_48959	4.5e-7	0.40	Breast - Mammary Tissue
								ENSG00000243244.5	STON1	chr2_48419261_G_T_b38	48591855:48595228:clu_48959	4.5e-7	0.40	Breast - Mammary Tissue
								ENSG00000242441.7	GTF2A1L	chr2_48419261_G_T_b38	48591855:48595228:clu_44777	9.0e-7	0.35	Esophagus - Mucosa
								ENSG00000243244.5	STON1	chr2_48419261_G_T_b38	48591855:48595228:clu_44777	9.0e-7	0.35	Esophagus - Mucosa
								ENSG00000242441.7	GTF2A1L	chr2_48419261_G_T_b38	48620952:48621167:clu_42396	0.0000016	-0.42	Esophagus - Gastroesophageal Junction
								ENSG00000243244.5	STON1	chr2_48419261_G_T_b38	48620952:48621167:clu_42396	0.0000016	-0.42	Esophagus - Gastroesophageal Junction
								ENSG00000242441.7	GTF2A1L	chr2_48419261_G_T_b38	48591855:48595228:clu_43362	0.0000016	0.46	Colon - Sigmoid
								ENSG00000243244.5	STON1	chr2_48419261_G_T_b38	48591855:48595228:clu_43362	0.0000016	0.46	Colon - Sigmoid
								ENSG00000068781.21	STON1-GTF2A1L	chr2_48419261_G_T_b38	48769074:48776280:clu_47101	0.0000025	0.32	Adipose - Visceral (Omentum)
								ENSG00000242441.7	GTF2A1L	chr2_48419261_G_T_b38	48591855:48595228:clu_42680	0.0000042	0.38	Artery - Aorta
								ENSG00000243244.5	STON1	chr2_48419261_G_T_b38	48591855:48595228:clu_42680	0.0000042	0.38	Artery - Aorta
								ENSG00000242441.7	GTF2A1L	chr2_48419261_G_T_b38	48591855:48595228:clu_38371	0.000017	0.40	Heart - Left Ventricle
								ENSG00000243244.5	STON1	chr2_48419261_G_T_b38	48591855:48595228:clu_38371	0.000017	0.40	Heart - Left Ventricle
2	rs10454142	48419260	rs13399936	48426987	7727	0.87	0.96	ENSG00000162869.15	PPP1R21	chr2_48426987_T_G_b38	48505857:48507269:clu_51578	1.0e-32	-0.66	Thyroid
								ENSG00000162869.15	PPP1R21	chr2_48426987_T_G_b38	48505857:48507269:clu_44592	6.9e-17	-0.53	Artery - Tibial
								ENSG00000162869.15	PPP1R21	chr2_48426987_T_G_b38	48505596:48505718:clu_48419	1.7e-16	-0.49	Skin - Not Sun Exposed (Suprapubic)
								ENSG00000162869.15	PPP1R21	chr2_48426987_T_G_b38	48505596:48505718:clu_42677	5.0e-16	-0.56	Artery - Aorta
								ENSG00000162869.15	PPP1R21	chr2_48426987_T_G_b38	48505857:48507269:clu_49532	7.0e-16	-0.47	Skin - Sun Exposed (Lower leg)
								ENSG00000242441.7	GTF2A1L	chr2_48426987_T_G_b38	48591855:48595228:clu_49933	2.0e-15	0.56	Nerve - Tibial
								ENSG00000243244.5	STON1	chr2_48426987_T_G_b38	48591855:48595228:clu_49933	2.0e-15	0.56	Nerve - Tibial
								ENSG00000242441.7	GTF2A1L	chr2_48426987_T_G_b38	48591855:48595228:clu_44437	5.1e-14	0.56	Esophagus - Muscularis
								ENSG00000243244.5	STON1	chr2_48426987_T_G_b38	48591855:48595228:clu_44437	5.1e-14	0.56	Esophagus - Muscularis
								ENSG00000242441.7	GTF2A1L	chr2_48426987_T_G_b38	48591855:48595228:clu_48397	2.5e-13	0.49	Adipose - Subcutaneous
								ENSG00000243244.5	STON1	chr2_48426987_T_G_b38	48591855:48595228:clu_48397	2.5e-13	0.49	Adipose - Subcutaneous
								ENSG00000162869.15	PPP1R21	chr2_48426987_T_G_b38	48505596:48505718:clu_49929	3.4e-13	-0.49	Nerve - Tibial
								ENSG00000162869.15	PPP1R21	chr2_48426987_T_G_b38	48505857:48507269:clu_44773	2.3e-12	-0.39	Esophagus - Mucosa
								ENSG00000162869.15	PPP1R21	chr2_48426987_T_G_b38	48505857:48507269:clu_47092	7.1e-12	-0.40	Adipose - Visceral (Omentum)
								ENSG00000162869.15	PPP1R21	chr2_48426987_T_G_b38	48505596:48505718:clu_38732	2.8e-11	-0.45	Cells - Cultured fibroblasts
								ENSG00000162869.15	PPP1R21	chr2_48426987_T_G_b38	48505857:48507269:clu_48393	9.4e-11	-0.39	Adipose - Subcutaneous
								ENSG00000242441.7	GTF2A1L	chr2_48426987_T_G_b38	48591855:48595228:clu_44596	2.4e-10	0.43	Artery - Tibial
								ENSG00000243244.5	STON1	chr2_48426987_T_G_b38	48591855:48595228:clu_44596	2.4e-10	0.43	Artery - Tibial
								ENSG00000162869.15	PPP1R21	chr2_48426987_T_G_b38	48505857:48507269:clu_48955	5.0e-10	-0.42	Breast - Mammary Tissue
								ENSG00000242441.7	GTF2A1L	chr2_48426987_T_G_b38	48591855:48595228:clu_47096	8.7e-10	0.47	Adipose - Visceral (Omentum)
								ENSG00000243244.5	STON1	chr2_48426987_T_G_b38	48591855:48595228:clu_47096	8.7e-10	0.47	Adipose - Visceral (Omentum)
								ENSG00000162869.15	PPP1R21	chr2_48426987_T_G_b38	48505596:48505718:clu_86847	1.6e-9	-0.58	Testis
								ENSG00000162869.15	PPP1R21	chr2_48426987_T_G_b38	48505596:48505718:clu_42393	3.3e-9	-0.37	Esophagus - Gastroesophageal Junction
								ENSG00000162869.15	PPP1R21	chr2_48426987_T_G_b38	48505596:48505718:clu_44061	2.4e-8	-0.52	Prostate
								ENSG00000242441.7	GTF2A1L	chr2_48426987_T_G_b38	48591855:48595228:clu_51122	3.4e-8	0.40	Lung
								ENSG00000243244.5	STON1	chr2_48426987_T_G_b38	48591855:48595228:clu_51122	3.4e-8	0.40	Lung
								ENSG00000243244.5	STON1	chr2_48426987_T_G_b38	48591855:48595228:clu_51122	3.4e-8	0.40	Lung
								ENSG00000162869.15	PPP1R21	chr2_48426987_T_G_b38	48505857:48507269:clu_45847	6.9e-8	-0.55	Pituitary
								ENSG00000162869.15	PPP1R21	chr2_48426987_T_G_b38	48505857:48507269:clu_51118	7.3e-8	-0.32	Lung
								ENSG00000242441.7	GTF2A1L	chr2_48426987_T_G_b38	48591855:48595228:clu_44777	2.4e-7	0.37	Esophagus - Mucosa
								ENSG00000243244.5	STON1	chr2_48426987_T_G_b38	48591855:48595228:clu_44777	2.4e-7	0.37	Esophagus - Mucosa
								ENSG00000162869.15	PPP1R21	chr2_48426987_T_G_b38	48505596:48505718:clu_42576	3.2e-7	-0.37	Heart - Atrial Appendage
								ENSG00000162869.15	PPP1R21	chr2_48426987_T_G_b38	48505857:48507269:clu_36242	3.3e-7	-0.50	Uterus
								ENSG00000162869.15	PPP1R21	chr2_48426987_T_G_b38	48505857:48507269:clu_36242	3.3e-7	-0.50	Uterus
								ENSG00000242441.7	GTF2A1L	chr2_48426987_T_G_b38	48591855:48595228:clu_48959	7.0e-7	0.39	Breast - Mammary Tissue
								ENSG00000242441.7	GTF2A1L	chr2_48426987_T_G_b38	48591855:48595228:clu_48959	7.0e-7	0.39	Breast - Mammary Tissue
								ENSG00000243244.5	STON1	chr2_48426987_T_G_b38	48591855:48595228:clu_48959	7.0e-7	0.39	Breast - Mammary Tissue
								ENSG00000162869.15	PPP1R21	chr2_48426987_T_G_b38	48505596:48505718:clu_43358	9.2e-7	-0.41	Colon - Sigmoid
								ENSG00000242441.7	GTF2A1L	chr2_48426987_T_G_b38	48591855:48595228:clu_42680	0.0000048	0.38	Artery - Aorta
								ENSG00000243244.5	STON1	chr2_48426987_T_G_b38	48591855:48595228:clu_42680	0.0000048	0.38	Artery - Aorta
								ENSG00000068781.21	STON1-GTF2A1L	chr2_48426987_T_G_b38	48769074:48776280:clu_47101	0.000010	0.30	Adipose - Visceral (Omentum)
