# Supplementary material for: Obesity-Dependent Association of the rs10454142 PPP1R21 with Breast Cancer
Source: Biomedicines. 2024 Apr 8;12(4):818. doi: 10.3390/biomedicines12040818 (PMC11048332; doi:10.3390/biomedicines12040818)
Supplement: Supplementary file 1 [file biomedicines-12-00818-s001.zip › +Table S7.xlsx]

## Sheet: Лист1
Supplementary Table 7. Regulatory effects of the BC-associated SNP rs10454142 PPP1R21 and SNPs in high LD (r2≥0.80)
( HaploReg, v4.1, http://archive.broadinstitute.org/mammals/haploreg/haploreg.php)
Query SNP: rs10454142 and variants with r2 >= 0.8
chr	pos (hg38)	LD	LD	variant	Ref	Alt	AFR	AMR	ASN	EUR	GERP	SiPhy	Promoter	Enhancer	DNAse	Proteins	Motifs	NHGRI/EBI	GRASP QTL	Selected eQTL	GENCODE	RefSeq	dbSNP
		(r²)	(D')				freq	freq	freq	freq	cons	cons	histone marks	histone marks		bound	changed	GWAS hits	hits	hits	genes	genes	func annot
2	48375113	0.81	0.99	rs17855177	C	T	0.12	0.25	0.44	0.31				BLD, BRN						8 hits	FOXN2	FOXN2	synonymous
2	48380665	0.81	0.99	rs78597273	G	A	0.14	0.25	0.44	0.31				BRN	BRN		MIZF			8 hits	1.4kb 3' of FOXN2	1.4kb 3' of FOXN2
2	48381420	0.81	0.99	rs11689645	G	C	0.15	0.25	0.46	0.31					6 tissues		18 altered motifs			7 hits	2.1kb 3' of FOXN2	2.1kb 3' of FOXN2
2	48404376	0.8	0.93	rs111960813	C	T	0.14	0.23	0.44	0.29							ELF1,Myc,ZBRK1			8 hits	25kb 3' of FOXN2	25kb 3' of FOXN2
2	48404838	0.85	0.98	rs56391806	C	T	0.17	0.23	0.44	0.30							Fox,Hoxb6			9 hits	26kb 3' of FOXN2	26kb 3' of FOXN2
2	48405316	0.85	0.98	rs55744465	G	T	0.14	0.22	0.44	0.30					BRST		Hoxa5			9 hits	26kb 3' of FOXN2	26kb 3' of FOXN2
2	48419259	1	1	rs201414717	A	AC	0.04	0.20	0.42	0.27				BRN, LIV			9 altered motifs			8 hits	21kb 5' of PPP1R21	22kb 5' of KLRAQ1
2	48419260	1	1	rs10454142	T	C	0.04	0.20	0.42	0.27				LIV			NF-kappaB	1 hit	1 hit	8 hits	21kb 5' of PPP1R21	22kb 5' of KLRAQ1
2	48419261	1	1	rs10454143	G	T	0.04	0.20	0.42	0.27				LIV			Barx1,CEBPD,Hoxa3			8 hits	21kb 5' of PPP1R21	22kb 5' of KLRAQ1
2	48426987	0.87	0.96	rs13399936	T	G	0.16	0.23	0.49	0.28										8 hits	14kb 5' of PPP1R21	14kb 5' of KLRAQ1
2	48427445	0.81	0.94	rs4638844	C	A	0.10	0.20	0.49	0.29							15 altered motifs			5 hits	13kb 5' of PPP1R21	13kb 5' of KLRAQ1
